# Supplementary material for: N′-(4-Chloro­benzyl­idene)-2-[4-(methyl­sulfan­yl)phen­yl]acetohydrazide
Source: Acta Crystallogr Sect E Struct Rep Online. 2011 Oct 5;67(Pt 11):o2847. doi: 10.1107/S1600536811039857 (PMC3247585; doi:10.1107/S1600536811039857)
Supplement: Supplementary file 2 [file e-67-o2847-Isup2.hkl]

#
# h,k,l, Fc-squared, Fo-squared, sigma(Fo-squared) and status flag
#
data_I
_shelx_title ' asd325 in P2(1)/c RT'
_shelx_refln_list_code          4
_shelx_F_calc_maximum      179.36
_exptl_crystal_F_000       664.00
_reflns_d_resolution_high  0.7037
 
loop_
 _symmetry_equiv_pos_as_xyz
 'x, y, z'
 '-x, y+1/2, -z+1/2'
 '-x, -y, -z'
 'x, -y-1/2, z-1/2'
 
_cell_length_a    17.0923
_cell_length_b     9.6719
_cell_length_c     9.5592
_cell_angle_alpha  90.000
_cell_angle_beta   92.399
_cell_angle_gamma  90.000
 
_shelx_F_squared_multiplier     1.000
 
loop_
 _refln_index_h
 _refln_index_k
 _refln_index_l
 _refln_F_squared_calc
 _refln_F_squared_meas
 _refln_F_squared_sigma
 _refln_observed_status
   2   0   0     2481.75     2317.77     52.56 o
   3   0   0      942.77      931.23     12.87 o
   4   0   0      782.76      765.84      9.69 o
   5   0   0     2305.22     2236.51     24.89 o
   6   0   0     3495.31     3344.83     37.01 o
   7   0   0      101.61      102.36      2.85 o
   8   0   0     4173.11     4369.72     54.90 o
   9   0   0     3724.23     3789.55     47.93 o
  10   0   0      910.65      879.76     16.26 o
  11   0   0      934.87      978.15     13.78 o
  12   0   0      685.22      639.38      8.66 o
  13   0   0        1.48        0.87      0.65 o
  14   0   0       71.74       79.15      3.13 o
  15   0   0     1111.22     1083.87     13.70 o
  16   0   0      384.03      392.58      8.86 o
  17   0   0       45.70       36.25      2.11 o
  18   0   0      293.07      291.43      7.40 o
  19   0   0       22.45       19.46      2.32 o
  20   0   0        4.67        5.29      2.29 o
  21   0   0        2.85        5.62      1.73 o
  22   0   0        0.83        0.69      1.50 o
  23   0   0       30.67       29.19      3.07 o
  24   0   0       10.18       10.75      2.69 o
   1   1   0        2.08        2.96      0.49 o
   2   1   0       86.28       79.37      1.41 o
   3   1   0     2156.41     2137.50     20.72 o
   4   1   0      428.13      439.28      4.31 o
   5   1   0     2816.87     2754.19     22.90 o
   6   1   0      139.22      161.20      1.82 o
   7   1   0        6.61        8.50      0.46 o
   8   1   0       91.72      105.36      1.40 o
   9   1   0      423.41      392.14      3.97 o
  10   1   0       61.43       66.48      1.28 o
  11   1   0       25.90       33.01      1.06 o
  12   1   0      238.54      223.44      2.73 o
  13   1   0        2.57        6.16      0.58 o
  14   1   0        0.64        0.90      0.54 o
  15   1   0        8.05        6.58      0.75 o
  16   1   0      308.43      329.55      4.47 o
  17   1   0        1.02        1.75      0.75 o
  18   1   0        0.64        0.53      0.78 o
  19   1   0       13.93       12.51      1.28 o
  20   1   0       99.72      111.73      6.33 o
  21   1   0       17.63       18.55      2.04 o
  22   1   0        0.00       -0.89      1.21 o
  23   1   0        3.13        5.00      1.53 o
  24   1   0        2.96        6.55      1.91 o
   0   2   0     1074.73     1048.79     23.85 o
   1   2   0     7827.53     7464.45    165.18 o
   2   2   0      110.03      105.90      3.28 o
   3   2   0       53.02       54.73      1.28 o
   4   2   0     1752.77     1815.87     18.85 o
   5   2   0     4694.60     4725.74     45.57 o
   6   2   0     2311.66     2377.09     21.41 o
   7   2   0     1406.70     1519.03     13.13 o
   8   2   0     1963.44     2146.27     17.22 o
   9   2   0      681.62      679.36      6.03 o
  10   2   0      480.01      466.82      4.45 o
  11   2   0      303.29      306.84      3.28 o
  12   2   0      563.20      589.58      6.04 o
  13   2   0       38.59       38.52      1.35 o
  14   2   0      958.94      903.52      9.50 o
  15   2   0        1.57        2.66      0.71 o
  16   2   0       91.77       74.82      1.92 o
  17   2   0       84.32       90.42      2.21 o
  18   2   0        0.60       -0.47      0.94 o
  19   2   0        0.95       -0.27      1.31 o
  20   2   0       23.94       25.42      2.14 o
  21   2   0       24.12       22.56      2.41 o
  22   2   0       18.59       18.77      2.11 o
  23   2   0        4.57        2.60      2.23 o
  24   2   0       18.98       21.85      3.01 o
   1   3   0     3366.75     3536.70     35.22 o
   2   3   0        6.18       11.92      0.58 o
   3   3   0     2168.06     2160.65     28.82 o
   4   3   0        1.74        5.76      0.63 o
   5   3   0       61.35       49.58      1.27 o
   6   3   0       51.57       46.28      1.28 o
   7   3   0      306.68      304.37      3.30 o
   8   3   0        3.84        8.66      0.56 o
   9   3   0     1270.99     1307.56     11.69 o
  10   3   0      102.34      103.23      1.73 o
  11   3   0      665.12      675.46      6.72 o
  12   3   0        0.02        0.82      0.52 o
  13   3   0       19.90       24.00      1.19 o
  14   3   0       79.66       67.70      1.80 o
  15   3   0      539.39      541.74      7.09 o
  16   3   0       18.15       14.96      1.42 o
  17   3   0       51.62       62.55      2.11 o
  18   3   0        0.53       -0.43      0.81 o
  19   3   0        0.05        1.24      1.00 o
  20   3   0       32.28       32.20      2.53 o
  21   3   0       30.69       32.15      2.53 o
  22   3   0        2.04        2.07      1.48 o
  23   3   0       16.47       15.52      2.55 o
   0   4   0      702.27      726.89     10.07 o
   1   4   0      726.92      855.84     10.70 o
   2   4   0      653.94      669.27      6.85 o
   3   4   0       92.53       72.72      1.29 o
   4   4   0        3.02        3.95      0.38 o
   5   4   0      484.12      500.23      5.23 o
   6   4   0      338.14      407.92      4.80 o
   7   4   0      626.60      649.55      8.22 o
   8   4   0     1448.84     1448.57     16.87 o
   9   4   0       56.48       56.68      1.58 o
  10   4   0       35.03       31.71      1.32 o
  11   4   0       57.68       53.62      1.65 o
  12   4   0      327.33      300.02      4.41 o
  13   4   0       26.13       28.56      1.44 o
  14   4   0       52.23       52.93      1.87 o
  15   4   0      110.88      117.97      5.49 o
  16   4   0        2.05        1.69      0.84 o
  17   4   0       22.82       18.34      1.43 o
  18   4   0      218.55      215.81      4.17 o
  19   4   0       76.19       79.35      2.80 o
  20   4   0       75.68       85.24      5.03 o
  21   4   0        2.70        1.83      1.39 o
  22   4   0       35.44       37.45      3.85 o
  23   4   0       42.69       43.14      3.06 o
   1   5   0      985.54     1107.60     13.10 o
   2   5   0       17.88       28.13      0.70 o
   3   5   0      699.19      652.49      6.76 o
   4   5   0      298.06      334.19      3.39 o
   5   5   0      160.33      145.74      2.00 o
   6   5   0        0.12        2.07      0.39 o
   7   5   0       81.01       92.22      1.71 o
   8   5   0      444.20      440.27      7.17 o
   9   5   0      505.34      502.21      9.91 o
  10   5   0      121.51      119.49      5.49 o
  11   5   0      131.86      128.55      2.86 o
  12   5   0      419.46      427.37      6.47 o
  13   5   0        8.98        9.60      1.13 o
  14   5   0        0.57        0.61      1.11 o
  15   5   0       97.20       84.03      2.74 o
  16   5   0       67.97       61.61      2.67 o
  17   5   0        0.44       -0.84      0.87 o
  18   5   0        8.00       11.38      1.41 o
  19   5   0        0.21       -0.26      1.09 o
  20   5   0        1.45        0.50      1.26 o
  21   5   0       19.36       24.77      2.32 o
  22   5   0        0.24        0.62      1.46 o
   0   6   0        2.57        5.97      0.56 o
   1   6   0      149.63      166.79      1.83 o
   2   6   0      278.03      329.77      3.30 o
   3   6   0       30.16       29.20      0.90 o
   4   6   0       26.31       21.78      0.67 o
   5   6   0       17.55       16.21      0.72 o
   6   6   0       26.39       28.26      1.07 o
   7   6   0       12.73       14.81      1.94 o
   8   6   0      580.95      605.77      9.34 o
   9   6   0      290.72      262.77      4.34 o
  10   6   0      138.04      128.17      2.85 o
  11   6   0        1.15        0.75      0.75 o
  12   6   0      473.55      477.83      8.03 o
  13   6   0      225.04      229.42      4.33 o
  14   6   0        5.52        3.55      0.98 o
  15   6   0       14.25       12.79      1.30 o
  16   6   0       24.23       21.93      1.65 o
  17   6   0       36.62       34.17      2.02 o
  18   6   0       62.47       61.42      2.63 o
  19   6   0       31.23       25.61      1.94 o
  20   6   0        2.87        2.73      1.25 o
  21   6   0        6.14        7.69      1.65 o
   1   7   0       20.66       30.79      0.90 o
   2   7   0      302.30      298.48      3.18 o
   3   7   0      477.08      482.24      5.06 o
   4   7   0      114.95      107.56      1.81 o
   5   7   0        0.09       -0.46      0.46 o
   6   7   0       87.62       88.07      2.60 o
   7   7   0      531.74      537.37      7.28 o
   8   7   0      571.84      573.95      7.79 o
   9   7   0        0.82        1.27      0.73 o
  10   7   0      171.07      177.67      3.44 o
  11   7   0       53.68       54.92      1.94 o
  12   7   0       84.87       86.76      3.00 o
  13   7   0      115.61      112.48      2.88 o
  14   7   0        1.22        0.89      0.86 o
  15   7   0       44.35       45.01      2.13 o
  16   7   0       13.51       10.61      1.33 o
  17   7   0        0.01       -0.61      0.96 o
  18   7   0        3.09        3.24      1.14 o
  19   7   0       17.11       16.64      1.70 o
  20   7   0        6.06        4.00      1.33 o
   0   8   0       18.74       14.23      1.82 o
   1   8   0        0.41        0.30      0.87 o
   2   8   0       64.80       57.86      2.74 o
   3   8   0       17.59       18.10      1.05 o
   4   8   0      346.44      382.52      6.46 o
   5   8   0        1.70        1.17      0.90 o
   6   8   0        2.07        2.00      1.14 o
   7   8   0      210.64      212.83      3.49 o
   8   8   0       82.22       78.67      2.97 o
   9   8   0       29.50       35.77      1.89 o
  10   8   0       77.86       76.46      2.11 o
  11   8   0        1.09       -0.01      0.74 o
  12   8   0       59.71       63.07      2.07 o
  13   8   0       88.47       90.45      3.31 o
  14   8   0        0.67        1.24      0.90 o
  15   8   0        5.70        6.05      1.12 o
  16   8   0       15.36       18.90      2.66 o
  17   8   0       34.35       36.50      2.12 o
  18   8   0        0.04        0.65      1.01 o
  19   8   0        3.09        3.65      1.30 o
   1   9   0       60.61       59.13      2.94 o
   2   9   0       83.08       94.83      3.52 o
   3   9   0       23.30       22.41      2.07 o
   4   9   0       46.63       51.54      2.85 o
   5   9   0      164.36      166.97      5.55 o
   6   9   0      307.76      312.23      8.16 o
   7   9   0        0.08       -0.10      1.35 o
   8   9   0       11.57       12.40      1.29 o
   9   9   0       77.78       77.93      2.74 o
  10   9   0       44.07       50.51      2.46 o
  11   9   0      100.02      101.73      3.30 o
  12   9   0        4.70        3.48      1.29 o
  13   9   0       22.33       26.60      2.36 o
  14   9   0       58.31       58.15      3.06 o
  15   9   0        0.09       -0.56      1.32 o
  16   9   0        3.26        7.26      1.71 o
  17   9   0        4.90        5.14      1.71 o
  18   9   0       13.67       13.49      2.16 o
   0  10   0       10.31       13.97      3.61 o
   1  10   0       93.21       95.82      3.76 o
   2  10   0        4.51        1.48      1.38 o
   3  10   0       23.08       19.87      2.18 o
   4  10   0       15.92       15.97      2.00 o
   5  10   0        0.68        0.54      1.39 o
   6  10   0        1.40        0.31      1.33 o
   7  10   0       33.39       27.69      5.71 o
   8  10   0        8.45        7.88      2.73 o
   9  10   0        1.38       -0.58      1.64 o
  10  10   0       40.74       41.28      4.19 o
  11  10   0       21.25       21.44      2.76 o
  12  10   0       29.68       32.29      1.78 o
  13  10   0        3.02        2.31      1.06 o
  14  10   0        0.13        0.24      1.13 o
  15  10   0        0.07       -1.14      1.14 o
  16  10   0        0.16        0.88      1.26 o
   1  11   0        3.34        1.21      1.95 o
   2  11   0        6.72        8.69      2.33 o
   3  11   0        8.63        5.04      1.73 o
   4  11   0       26.16       25.52      2.57 o
   5  11   0       17.19       13.75      2.11 o
   6  11   0       10.91        7.05      1.84 o
   7  11   0       13.49       13.11      2.14 o
   8  11   0       11.86       15.12      2.24 o
   9  11   0        0.62        0.20      1.93 o
  10  11   0       42.36       43.41      3.87 o
  11  11   0        1.99        3.24      2.03 o
  12  11   0        0.00        0.57      2.04 o
  13  11   0        3.91        1.94      2.06 o
  14  11   0        8.25        6.97      2.47 o
   0  12   0        2.70       -0.42      2.79 o
   1  12   0        0.37        1.29      2.08 o
   2  12   0       14.25       13.53      2.79 o
   3  12   0        0.00        1.12      2.14 o
   4  12   0        4.89        7.25      2.40 o
   5  12   0        5.81        7.91      2.06 o
   6  12   0        0.00       -0.46      1.72 o
   7  12   0        1.41        1.84      1.77 o
   8  12   0        0.46       -1.05      1.59 o
   9  12   0        0.15       -0.99      1.64 o
  10  12   0        6.59        6.81      2.15 o
  11  12   0        0.14       -2.06      2.06 o
   1  13   0        7.73       11.82      4.40 o
   2  13   0       19.01       17.56      3.20 o
   3  13   0        2.34       -1.38      2.18 o
   4  13   0        3.05        2.74      2.50 o
   5  13   0        7.25        9.81      2.83 o
   6  13   0        2.88       -0.13      2.11 o
   7  13   0        2.33        4.99      2.47 o
 -24   1   1        3.81        6.19      1.44 o
 -23   1   1       45.36       44.37      2.93 o
 -22   1   1       26.78       26.39      2.03 o
 -21   1   1        9.27       10.75      1.43 o
 -20   1   1        2.90        6.69      1.20 o
 -19   1   1      283.41      307.59      6.37 o
 -18   1   1       84.49       85.70      2.31 o
 -17   1   1      140.53      133.30      2.79 o
 -16   1   1        0.83        2.25      0.73 o
 -15   1   1       56.08       40.56      1.36 o
 -14   1   1      517.34      539.62      5.71 o
 -13   1   1      944.34      929.55      8.30 o
 -12   1   1       43.26       44.57      1.11 o
 -11   1   1       31.47       35.50      0.94 o
 -10   1   1      133.57      132.93      2.08 o
  -9   1   1       99.75       83.34      1.40 o
  -8   1   1      177.96      131.21      2.44 o
  -7   1   1     2858.59     3069.76     25.63 o
  -6   1   1        4.93        6.61      0.45 o
  -5   1   1       11.65        9.83      0.43 o
  -4   1   1     1066.61     1054.55     12.06 o
  -3   1   1      147.08      151.07      2.19 o
  -2   1   1      361.07      386.18      4.02 o
  -1   1   1       30.43       32.43      1.54 o
   0   1   1      149.06      126.58      4.42 o
   1   1   1      966.63      989.30     15.64 o
   2   1   1      984.29      923.36      9.13 o
   3   1   1     6118.31     5897.88     52.73 o
   4   1   1       96.19      112.59      1.63 o
   5   1   1      590.45      561.58      4.79 o
   6   1   1      600.11      593.34      8.71 o
   7   1   1     1092.04     1164.67     10.18 o
   8   1   1     1673.10     1747.56     14.15 o
   9   1   1       32.12       26.39      0.79 o
  10   1   1       36.08       31.96      0.93 o
  11   1   1        7.57        4.56      0.54 o
  12   1   1      453.23      438.02      4.43 o
  13   1   1      219.42      215.98      2.75 o
  14   1   1      194.65      207.26      2.76 o
  15   1   1      246.14      262.03      3.93 o
  16   1   1        7.84        4.73      0.81 o
  17   1   1      265.80      269.37      4.08 o
  18   1   1       59.03       57.43      2.48 o
  19   1   1      207.74      230.66      5.45 o
  20   1   1       39.07       53.49      2.98 o
  21   1   1        3.23        2.85      1.55 o
  22   1   1       14.74       13.78      1.95 o
  23   1   1       10.55        8.54      1.84 o
  24   1   1        8.58        9.92      1.86 o
 -24   2   1       14.25       19.46      2.75 o
 -23   2   1       20.36       21.63      2.79 o
 -22   2   1       53.25       62.42      3.90 o
 -21   2   1       17.74       18.50      1.74 o
 -20   2   1      101.07      105.75      4.57 o
 -19   2   1      107.53      110.02      3.08 o
 -18   2   1        8.69        8.87      1.07 o
 -17   2   1        0.53        0.94      0.79 o
 -16   2   1       82.21       99.97      2.20 o
 -15   2   1       10.75       11.47      0.99 o
 -14   2   1      360.82      327.86      4.31 o
 -13   2   1      378.01      369.81      5.86 o
 -12   2   1      193.55      179.89      2.73 o
 -11   2   1       28.30       21.44      0.90 o
 -10   2   1      343.46      335.47      3.44 o
  -9   2   1      874.49      916.67      8.40 o
  -8   2   1     6700.63     6969.71     54.21 o
  -7   2   1     1640.89     1841.13     16.93 o
  -6   2   1       85.04       91.70      1.36 o
  -5   2   1        1.71        0.28      0.29 o
  -4   2   1     2391.57     2358.15     25.80 o
  -3   2   1     1431.28     1311.81     13.02 o
  -2   2   1      614.93      620.48      7.48 o
  -1   2   1    22865.96    20523.29    185.48 o
   0   2   1     3802.33     3866.51     35.02 o
   1   2   1     8063.18     7876.56    100.28 o
   2   2   1     5440.82     5529.79     70.56 o
   3   2   1       29.55       41.28      0.98 o
   4   2   1     2076.87     2046.75     20.24 o
   5   2   1       12.65       23.51      0.77 o
   6   2   1       35.03       38.17      1.00 o
   7   2   1        0.89        3.86      0.39 o
   8   2   1      403.07      391.28      3.75 o
   9   2   1      173.13      157.42      1.96 o
  10   2   1     1502.14     1552.28     12.90 o
  11   2   1       15.00       14.73      0.80 o
  12   2   1       18.15       15.67      0.87 o
  13   2   1      815.05      776.26      7.73 o
  14   2   1      368.07      366.68      4.71 o
  15   2   1      120.67      118.75      3.67 o
  16   2   1        0.08        0.04      0.71 o
  17   2   1      106.13      112.19      2.75 o
  18   2   1        0.04       -0.22      0.93 o
  19   2   1        6.45        5.62      1.23 o
  20   2   1      104.31      108.69      5.00 o
  21   2   1       11.60       13.33      1.84 o
  22   2   1       10.80        8.59      1.72 o
  23   2   1        0.19        1.44      1.40 o
 -23   3   1        8.82        9.91      2.21 o
 -22   3   1        5.72        7.47      2.80 o
 -21   3   1        0.30       -0.27      1.26 o
 -20   3   1       36.21       41.20      2.64 o
 -19   3   1        3.22        2.09      1.21 o
 -18   3   1       63.97       58.82      3.73 o
 -17   3   1       35.27       37.66      1.98 o
 -16   3   1       25.41       23.80      1.44 o
 -15   3   1      557.18      513.74      7.56 o
 -14   3   1        5.26        6.30      0.87 o
 -13   3   1       95.75       97.98      2.61 o
 -12   3   1       81.02       91.17      1.89 o
 -11   3   1      142.71      135.62      2.37 o
 -10   3   1       87.71       84.90      1.76 o
  -9   3   1      103.24      102.84      1.81 o
  -8   3   1     1044.08     1179.40     10.52 o
  -7   3   1      366.76      347.03      4.73 o
  -6   3   1     2456.02     2514.07     24.76 o
  -5   3   1     2658.84     2632.82     28.92 o
  -4   3   1      370.39      341.19      4.42 o
  -3   3   1       10.52        9.95      0.39 o
  -2   3   1      142.73      137.17      2.24 o
  -1   3   1      123.64      109.25      1.74 o
   0   3   1     1204.57     1125.15     10.75 o
   1   3   1    19041.74    17292.88    510.85 o
   2   3   1     1174.64     1281.89     17.20 o
   3   3   1       22.46       24.01      1.32 o
   4   3   1     1647.61     1669.37     15.49 o
   5   3   1        1.04        0.70      0.31 o
   6   3   1       17.71       10.02      0.54 o
   7   3   1      107.79      107.48      1.48 o
   8   3   1        5.44        8.76      0.56 o
   9   3   1      675.79      734.64      7.69 o
  10   3   1      770.93      758.14      8.01 o
  11   3   1      227.84      212.20      3.15 o
  12   3   1       73.40       68.51      1.99 o
  13   3   1      635.48      652.96      8.00 o
  14   3   1       28.07       38.10      1.63 o
  15   3   1       12.66       13.15      1.46 o
  16   3   1       34.00       28.31      1.98 o
  17   3   1       32.54       38.95      1.89 o
  18   3   1       35.20       35.40      1.87 o
  19   3   1        8.57        6.39      1.18 o
  20   3   1        3.54        4.36      1.37 o
  21   3   1        0.13        0.60      1.56 o
  22   3   1       24.93       27.92      2.20 o
  23   3   1        0.00       -0.40      1.30 o
 -23   4   1       28.61       32.95      2.67 o
 -22   4   1       50.89       53.12      3.27 o
 -21   4   1       39.11       49.45      2.97 o
 -20   4   1       25.03       25.03      2.21 o
 -19   4   1       56.96       52.45      2.71 o
 -18   4   1       41.44       37.69      5.04 o
 -17   4   1       12.99        8.87      1.55 o
 -16   4   1       48.84       50.97      2.19 o
 -15   4   1        1.01        0.19      0.81 o
 -14   4   1      195.10      187.29      3.38 o
 -13   4   1      722.32      684.98      8.34 o
 -12   4   1       57.36       57.84      1.73 o
 -11   4   1       12.10       14.28      1.10 o
 -10   4   1      312.09      311.43      5.17 o
  -9   4   1      124.61      119.77      2.45 o
  -8   4   1      552.97      521.71      6.03 o
  -7   4   1     1781.00     1882.97     17.30 o
  -6   4   1      181.32      176.46      3.52 o
  -5   4   1      236.51      229.93      2.77 o
  -4   4   1      328.35      344.94      3.45 o
  -3   4   1        0.47        1.97      0.48 o
  -2   4   1     1490.99     1534.17     14.60 o
  -1   4   1      614.65      664.65      6.82 o
   0   4   1        1.07        1.87      0.56 o
   1   4   1     3235.02     3202.94     29.49 o
   2   4   1      616.65      625.62      7.86 o
   3   4   1      315.46      282.99      5.41 o
   4   4   1     1047.98     1048.48     12.58 o
   5   4   1      254.40      251.34      2.75 o
   6   4   1       27.59       28.77      0.81 o
   7   4   1        1.57        1.71      0.41 o
   8   4   1     1954.56     2092.52     17.93 o
   9   4   1      586.41      596.62      6.01 o
  10   4   1        4.03        1.54      0.74 o
  11   4   1      113.63      115.21      3.09 o
  12   4   1       10.82       10.00      0.98 o
  13   4   1      309.30      304.26      4.60 o
  14   4   1      360.04      346.16      6.27 o
  15   4   1       86.64       80.38      2.25 o
  16   4   1       28.29       34.91      2.22 o
  17   4   1       20.00       17.98      1.29 o
  18   4   1        5.01        2.74      0.90 o
  19   4   1       94.19       95.95      2.76 o
  20   4   1        7.21        7.75      1.42 o
  21   4   1       11.13       10.38      1.83 o
  22   4   1        6.23       10.53      1.95 o
  23   4   1       12.99       11.13      3.90 o
 -22   5   1        0.06        0.15      1.34 o
 -21   5   1        1.94        1.50      1.38 o
 -20   5   1       27.50       25.31      3.62 o
 -19   5   1        0.02       -0.23      1.12 o
 -18   5   1        6.84       11.93      1.44 o
 -17   5   1        2.19        2.26      1.01 o
 -16   5   1      187.04      175.76      4.56 o
 -15   5   1       10.94       12.35      1.28 o
 -14   5   1      104.78      105.88      4.34 o
 -13   5   1        3.64        3.33      0.95 o
 -12   5   1       28.17       29.60      2.28 o
 -11   5   1     1098.23     1099.51     13.80 o
 -10   5   1      504.71      522.70      8.31 o
  -9   5   1       99.33      102.78      3.60 o
  -8   5   1       43.91       55.32      2.78 o
  -7   5   1      341.58      368.51      4.93 o
  -6   5   1       66.71       42.17      1.17 o
  -5   5   1     1797.61     1706.64     16.08 o
  -4   5   1      716.21      696.02      7.83 o
  -3   5   1      728.48      734.57      9.51 o
  -2   5   1       21.33       18.53      2.17 o
  -1   5   1     3461.51     3451.79     46.09 o
   0   5   1     1614.30     1563.18     18.69 o
   1   5   1       25.29       11.03      1.12 o
   2   5   1      916.92      931.70     28.03 o
   3   5   1        8.97       13.22      0.75 o
   4   5   1      737.23      760.02      8.53 o
   5   5   1     2110.33     2144.79     24.79 o
   6   5   1      656.28      619.08      6.58 o
   7   5   1      520.71      493.41      5.54 o
   8   5   1       48.07       46.36      1.66 o
   9   5   1      408.44      393.59      7.38 o
  10   5   1       14.14       14.00      1.29 o
  11   5   1      319.04      316.54      4.58 o
  12   5   1       48.23       48.28      1.74 o
  13   5   1      196.55      198.14      3.54 o
  14   5   1      115.23      105.13      2.78 o
  15   5   1       24.68       23.67      1.61 o
  16   5   1        1.04        2.14      1.21 o
  17   5   1       16.89       16.18      1.53 o
  18   5   1        0.14        0.30      1.10 o
  19   5   1        9.27       12.40      1.53 o
  20   5   1        1.99        0.97      1.17 o
  21   5   1        2.00       -0.14      1.27 o
  22   5   1       14.27       12.06      2.02 o
 -21   6   1       32.50       32.77      2.55 o
 -20   6   1       10.74       12.63      3.23 o
 -19   6   1        4.18        5.12      1.68 o
 -18   6   1       89.28       98.56      3.11 o
 -17   6   1       11.70       13.26      1.42 o
 -16   6   1       92.01       97.87      2.95 o
 -15   6   1       14.19       14.83      1.39 o
 -14   6   1        0.75        0.24      0.82 o
 -13   6   1       81.26       84.00      2.51 o
 -12   6   1        0.32        0.10      0.76 o
 -11   6   1        1.12       -0.03      0.75 o
 -10   6   1      379.80      396.25      6.02 o
  -9   6   1      269.90      274.16      4.50 o
  -8   6   1      179.67      177.28      4.10 o
  -7   6   1      357.22      355.16      6.16 o
  -6   6   1       16.24       20.72      1.13 o
  -5   6   1        0.71        1.68      0.40 o
  -4   6   1      161.65      185.12      3.43 o
  -3   6   1       13.55       15.07      0.87 o
  -2   6   1       41.58       37.11      1.25 o
  -1   6   1      305.79      318.75      5.10 o
   0   6   1      152.53      161.64      3.59 o
   1   6   1        0.65        0.44      0.45 o
   2   6   1        2.22        2.15      0.47 o
   3   6   1       10.78       12.14      0.89 o
   4   6   1       56.27       54.44      2.98 o
   5   6   1      317.23      337.23      6.07 o
   6   6   1        4.11        3.20      0.91 o
   7   6   1     1158.56     1251.18     17.95 o
   8   6   1       15.04       18.43      1.14 o
   9   6   1       64.37       57.07      1.71 o
  10   6   1      133.96      130.13      2.77 o
  11   6   1       18.53       19.34      1.26 o
  12   6   1       41.73       40.75      1.76 o
  13   6   1       14.07       17.99      1.38 o
  14   6   1        5.72        2.33      1.09 o
  15   6   1        1.40        0.07      0.83 o
  16   6   1       31.96       30.56      1.85 o
  17   6   1        1.08       -0.80      0.97 o
  18   6   1       86.26       81.88      2.81 o
  19   6   1        4.43        5.09      1.29 o
  20   6   1        0.21        1.47      1.22 o
  21   6   1        3.58        3.48      1.40 o
 -20   7   1        4.00        2.39      1.41 o
 -19   7   1       21.57       18.34      1.93 o
 -18   7   1        2.29        1.82      1.16 o
 -17   7   1        0.00        0.54      1.50 o
 -16   7   1        5.89        7.06      1.25 o
 -15   7   1       45.50       38.76      2.05 o
 -14   7   1       51.97       51.58      2.11 o
 -13   7   1       19.89       19.40      1.60 o
 -12   7   1        2.42        3.80      1.55 o
 -11   7   1       52.69       49.33      2.07 o
 -10   7   1      149.58      150.70      3.15 o
  -9   7   1      327.14      338.13      8.39 o
  -8   7   1       26.23       21.97      1.45 o
  -7   7   1       54.02       56.74      1.60 o
  -6   7   1      370.66      381.59      6.66 o
  -5   7   1      364.54      405.82     15.17 o
  -4   7   1       93.62      100.82      2.71 o
  -3   7   1        1.61        0.75      0.66 o
  -2   7   1        0.26       -0.58      0.72 o
  -1   7   1       87.82       96.33      2.31 o
   0   7   1      265.71      274.60      4.44 o
   1   7   1      101.17      114.26      2.53 o
   2   7   1       33.27       31.46      1.46 o
   3   7   1       73.31       69.61      2.34 o
   4   7   1        6.88        4.68      1.43 o
   5   7   1      273.18      286.08      6.94 o
   6   7   1       60.31       66.92      3.35 o
   7   7   1      109.33      112.10      3.92 o
   8   7   1       23.00       29.02      1.95 o
   9   7   1        4.47        5.95      1.34 o
  10   7   1      453.67      447.45      8.13 o
  11   7   1        3.40        3.69      0.84 o
  12   7   1        0.38        1.16      0.71 o
  13   7   1        2.36        1.67      1.12 o
  14   7   1       23.16       24.17      1.53 o
  15   7   1        1.31        3.04      0.95 o
  16   7   1        3.72        1.81      1.01 o
  17   7   1        0.08       -0.90      0.90 o
  18   7   1        6.57        9.23      1.36 o
  19   7   1       33.45       30.99      2.48 o
  20   7   1        0.90        0.40      1.14 o
 -19   8   1        0.00       -0.08      1.10 o
 -18   8   1        0.24       -0.17      1.07 o
 -17   8   1       48.20       53.80      2.41 o
 -16   8   1        7.78        5.52      1.19 o
 -15   8   1        3.20        1.98      1.00 o
 -14   8   1        2.86        1.28      0.94 o
 -13   8   1       28.18       25.90      1.56 o
 -12   8   1       24.25       26.23      1.51 o
 -11   8   1       14.39       12.99      1.11 o
 -10   8   1        3.90        2.25      1.34 o
  -9   8   1      493.10      490.69      8.41 o
  -8   8   1       33.19       30.21      3.32 o
  -7   8   1       12.64       12.27      1.30 o
  -6   8   1      254.15      257.92      5.84 o
  -5   8   1      354.90      356.00      6.38 o
  -4   8   1       13.91       13.61      1.32 o
  -3   8   1       10.29       11.07      1.23 o
  -2   8   1       49.29       56.00      4.25 o
  -1   8   1       17.37       19.55      1.15 o
   0   8   1        0.21       -0.71      0.75 o
   1   8   1        7.27        6.08      0.98 o
   2   8   1      164.00      158.23      4.29 o
   3   8   1        0.01        0.54      0.85 o
   4   8   1       33.95       28.96      1.71 o
   5   8   1        1.41        3.03      1.02 o
   6   8   1       17.16       19.63      1.67 o
   7   8   1        9.09        9.28      1.35 o
   8   8   1       63.17       56.89      2.57 o
   9   8   1       25.34       26.86      2.05 o
  10   8   1       97.71      100.29      3.59 o
  11   8   1       29.74       24.20      2.04 o
  12   8   1        1.28        1.00      1.87 o
  13   8   1       25.73       31.19      2.42 o
  14   8   1       40.08       39.16      2.73 o
  15   8   1        2.91        2.96      1.49 o
  16   8   1        3.05        4.47      1.64 o
  17   8   1        2.07       -0.98      1.43 o
  18   8   1       10.65       13.27      2.14 o
  19   8   1        0.76        1.11      1.65 o
 -18   9   1       18.69       20.31      1.97 o
 -17   9   1        5.80        5.23      1.11 o
 -16   9   1       15.62       14.68      1.30 o
 -15   9   1       39.90       39.63      1.70 o
 -14   9   1       25.71       32.79      2.05 o
 -13   9   1        7.89        9.83      1.36 o
 -12   9   1        0.03        0.70      1.95 o
 -11   9   1      109.27      114.13      3.28 o
 -10   9   1        9.19       12.55      1.38 o
  -9   9   1       49.77       53.81      5.70 o
  -8   9   1        7.63        5.48      1.07 o
  -7   9   1       13.61       14.37      1.31 o
  -6   9   1       14.09       10.57      1.76 o
  -5   9   1       23.09       24.44      2.19 o
  -4   9   1       55.30       66.78      3.69 o
  -3   9   1        0.41       -0.70      0.70 o
  -2   9   1        1.39        1.32      0.75 o
  -1   9   1       96.25       90.89      2.19 o
   0   9   1       78.34       89.43      2.40 o
   1   9   1        0.31       -0.08      0.74 o
   2   9   1       23.67       20.98      2.09 o
   3   9   1        6.18        9.53      1.14 o
   4   9   1        6.96        8.58      1.18 o
   5   9   1        0.28        0.31      0.90 o
   6   9   1       17.46       17.49      1.69 o
   7   9   1      356.49      350.28     10.37 o
   8   9   1        6.95        3.46      1.26 o
   9   9   1       44.27       53.05      2.83 o
  10   9   1        0.02        0.72      1.16 o
  11   9   1       27.55       23.87      2.08 o
  12   9   1        0.24       -0.47      1.22 o
  13   9   1       23.09       22.92      2.25 o
  14   9   1        2.23       -1.28      1.28 o
  15   9   1       30.85       34.73      2.77 o
  16   9   1        0.28       -0.01      1.43 o
  17   9   1        1.18        2.53      1.65 o
  18   9   1        9.54        8.72      2.01 o
 -16  10   1        0.58       -0.32      2.02 o
 -15  10   1        7.26        9.50      2.51 o
 -14  10   1        2.29        1.52      1.17 o
 -13  10   1       23.90       28.64      2.73 o
 -12  10   1        9.96        6.86      1.05 o
 -11  10   1        7.39        5.92      1.21 o
 -10  10   1       65.52       66.90      3.48 o
  -9  10   1        0.77       -0.10      0.70 o
  -8  10   1        0.64       -0.66      0.66 o
  -7  10   1        0.67        0.49      1.12 o
  -6  10   1       54.13       46.20      1.52 o
  -5  10   1       85.23       82.36      3.63 o
  -4  10   1        0.05       -0.27      1.24 o
  -3  10   1        2.96        1.93      1.35 o
  -2  10   1        1.11        1.67      1.27 o
  -1  10   1        0.12       -0.54      0.54 o
   0  10   1        4.92        5.07      0.78 o
   1  10   1        4.27        4.24      0.82 o
   2  10   1       87.21       87.72      2.38 o
   3  10   1       36.85       35.84      1.69 o
   4  10   1       29.14       26.71      2.00 o
   5  10   1        0.35       -0.84      0.84 o
   6  10   1       57.72       59.69      2.36 o
   7  10   1        4.77        5.04      1.16 o
   8  10   1        2.26        3.51      1.25 o
   9  10   1       17.68       16.79      1.77 o
  10  10   1        4.35        2.84      1.26 o
  11  10   1        7.11        5.89      1.48 o
  12  10   1        0.84       -0.49      1.30 o
  13  10   1        0.44       -1.05      1.73 o
  14  10   1        4.96        7.83      1.90 o
  15  10   1        1.09       -0.64      1.83 o
  16  10   1        1.50       -0.26      1.51 o
 -14  11   1        0.40        3.38      3.79 o
 -13  11   1       21.18       20.63      4.27 o
 -12  11   1       11.00       10.31      2.49 o
 -11  11   1        2.18        4.01      2.99 o
 -10  11   1       16.77       12.60      2.57 o
  -9  11   1        7.52        8.26      2.36 o
  -8  11   1        9.53        9.25      2.26 o
  -7  11   1        5.36        5.04      2.23 o
  -6  11   1       55.99       69.23      3.69 o
  -5  11   1        0.20        0.77      1.47 o
  -4  11   1        1.64        0.67      2.64 o
  -3  11   1        9.28       12.62      3.42 o
  -2  11   1        0.30        1.02      1.89 o
  -1  11   1       13.40       10.89      3.19 o
   0  11   1       10.18        8.45      2.34 o
   1  11   1       37.40       42.64      3.89 o
   2  11   1        6.41       10.99      2.44 o
   3  11   1       36.43       36.84      3.42 o
   4  11   1       22.67       22.49      3.36 o
   5  11   1        0.17       -0.31      1.48 o
   6  11   1       26.33       16.28      2.29 o
   7  11   1        0.96       -0.38      1.52 o
   8  11   1        5.00        3.69      1.70 o
   9  11   1        2.06        1.15      1.74 o
  10  11   1        3.68        3.07      1.04 o
  11  11   1        0.65        1.16      1.08 o
  12  11   1        5.99        6.96      1.38 o
  13  11   1        0.06       -1.16      1.16 o
  14  11   1       18.50       17.54      1.86 o
 -11  12   1        0.31        1.67      3.18 o
 -10  12   1        2.04        3.74      1.95 o
  -9  12   1       25.46       27.32      2.89 o
  -8  12   1        3.01        2.30      1.85 o
  -7  12   1        0.05       -0.33      1.61 o
  -6  12   1        0.61       -0.11      1.60 o
  -5  12   1        2.39        0.16      2.02 o
  -4  12   1       20.32       16.95      2.98 o
  -3  12   1        7.57       11.20      2.73 o
  -2  12   1       34.67       31.61      3.74 o
  -1  12   1        0.07        0.56      2.08 o
   0  12   1        0.08       -1.83      1.83 o
   1  12   1        0.31       -1.57      1.86 o
   2  12   1       23.28       37.17      3.87 o
   3  12   1        4.66        0.26      1.99 o
   4  12   1        0.55       -1.85      1.85 o
   5  12   1        3.54        2.75      1.80 o
   6  12   1       14.79       13.18      2.38 o
   7  12   1       13.86       12.92      2.36 o
   8  12   1       10.38        4.32      2.65 o
   9  12   1       10.42        9.12      2.46 o
  10  12   1       30.08       28.30      3.01 o
  11  12   1       10.05        8.51      2.23 o
  -7  13   1        0.39        0.01      2.17 o
  -6  13   1        0.75       -0.98      2.99 o
  -5  13   1        9.81        5.15      2.61 o
  -4  13   1        1.47        1.40      2.27 o
  -3  13   1        1.21        3.05      2.24 o
  -2  13   1        5.54        8.53      2.72 o
  -1  13   1        0.27        6.89      2.76 o
   0  13   1        2.69        0.52      2.21 o
   1  13   1       13.47       12.62      2.82 o
   2  13   1        1.05        0.42      3.25 o
   3  13   1       30.19       26.63      3.57 o
   4  13   1        6.13        1.59      3.85 o
   5  13   1        2.26        1.14      2.19 o
   6  13   1       13.13        9.90      2.69 o
   7  13   1        2.07        1.23      2.07 o
 -24   0   2        1.67        1.60      1.78 o
 -23   0   2        0.37       -0.21      2.14 o
 -22   0   2      212.93      232.68      7.13 o
 -21   0   2       38.02       34.72      3.04 o
 -20   0   2        8.03        8.42      1.82 o
 -19   0   2        3.64        3.76      1.43 o
 -18   0   2       64.59       62.88      4.26 o
 -17   0   2       18.66       26.88      1.81 o
 -16   0   2       19.95       27.54      1.77 o
 -15   0   2        0.62        4.30      0.99 o
 -14   0   2     2587.03     2476.18     33.17 o
 -13   0   2        5.33        6.63      1.66 o
 -12   0   2     1039.96     1016.39     14.35 o
 -11   0   2     1944.53     1960.56     22.70 o
 -10   0   2      856.11      863.90     10.65 o
  -9   0   2     3538.62     3784.75     42.22 o
  -8   0   2       38.11       27.17      1.46 o
  -7   0   2     3593.34     3627.24     40.29 o
  -6   0   2     6848.01     6756.71     86.22 o
  -5   0   2     4785.72     4516.54     77.40 o
  -4   0   2     5469.81     5585.36     71.37 o
  -3   0   2     1730.44     1667.03     40.13 o
  -2   0   2      199.08      158.22      5.06 o
  -1   0   2     4227.81     4443.10     95.17 o
   0   0   2     9787.46     9476.71    315.57 o
   1   0   2    32170.35    26969.40    535.83 o
   2   0   2     9399.41     8955.69    114.38 o
   3   0   2     7608.67     7455.85    118.19 o
   4   0   2     2988.54     2995.89     38.64 o
   5   0   2     4275.19     3993.84     44.15 o
   6   0   2     4061.63     3869.69     42.94 o
   7   0   2      117.01      130.77      2.64 o
   8   0   2      153.77      155.19      3.08 o
   9   0   2      108.48       91.58      2.03 o
  10   0   2      201.97      161.34      2.99 o
  11   0   2      934.01      929.49     11.65 o
  12   0   2     2709.87     2532.04     29.20 o
  13   0   2       11.48       13.29      1.19 o
  14   0   2      182.25      173.32      3.61 o
  15   0   2       18.17       15.26      1.38 o
  16   0   2        1.12        0.86      0.90 o
  17   0   2      108.81      113.67      7.01 o
  18   0   2       26.15       26.90      3.53 o
  19   0   2        8.25        7.33      2.49 o
  20   0   2        9.74       12.50      2.92 o
  21   0   2       44.11       37.02      4.53 o
  22   0   2        0.07        0.48      2.10 o
  23   0   2        7.89        9.36      3.01 o
 -24   1   2        6.93        8.38      1.81 o
 -23   1   2        0.22        2.45      1.50 o
 -22   1   2        6.35       11.73      1.84 o
 -21   1   2        3.16        3.93      1.31 o
 -20   1   2        1.18        0.53      1.10 o
 -19   1   2       41.49       41.26      2.12 o
 -18   1   2       32.09       33.56      2.10 o
 -17   1   2       58.76       51.11      1.78 o
 -16   1   2      183.80      165.49      3.07 o
 -15   1   2      422.50      430.54      5.24 o
 -14   1   2      244.22      234.72      3.38 o
 -13   1   2      181.60      174.86      2.76 o
 -12   1   2      105.26      105.18      2.95 o
 -11   1   2       47.22       49.42      1.20 o
 -10   1   2        5.37        6.35      0.48 o
  -9   1   2        6.40        2.36      0.35 o
  -8   1   2      970.12      969.31      8.76 o
  -7   1   2      310.55      343.16      3.77 o
  -6   1   2      458.88      494.24      5.10 o
  -5   1   2      434.40      450.53      5.17 o
  -4   1   2        5.88        3.84      0.32 o
  -3   1   2     2381.68     2408.99     23.67 o
  -2   1   2     1405.31     1296.08     17.13 o
  -1   1   2      198.48      220.91      2.95 o
   0   1   2     6043.02     5827.06     48.73 o
   1   1   2    14424.13    13716.32    135.06 o
   2   1   2    12560.46    12066.76    167.54 o
   3   1   2     1253.84     1275.82     11.94 o
   4   1   2      469.99      510.30      4.77 o
   5   1   2        4.24        7.53      0.59 o
   6   1   2       88.00       73.88      1.92 o
   7   1   2        2.55        6.16      0.49 o
   8   1   2       32.57       34.38      0.91 o
   9   1   2     1857.75     1962.27     16.99 o
  10   1   2      215.30      257.16      3.46 o
  11   1   2      801.83      785.80      7.14 o
  12   1   2       69.08       73.38      1.53 o
  13   1   2      233.83      217.98      2.86 o
  14   1   2        1.33        2.11      0.66 o
  15   1   2       27.82       28.99      1.45 o
  16   1   2       15.24       17.19      1.24 o
  17   1   2       36.62       40.80      1.95 o
  18   1   2       91.47       97.90      2.72 o
  19   1   2        4.07        0.67      1.10 o
  20   1   2        3.87        3.87      1.40 o
  21   1   2       70.79       77.35      4.06 o
  22   1   2        0.01       -1.37      1.37 o
  23   1   2        1.07        0.83      1.56 o
 -23   2   2        3.64        2.34      1.46 o
 -22   2   2       11.17        9.18      1.83 o
 -21   2   2       30.28       34.39      2.20 o
 -20   2   2       25.83       25.51      1.86 o
 -19   2   2       69.55       72.80      2.54 o
 -18   2   2        2.56        2.06      0.89 o
 -17   2   2       67.38       73.76      2.41 o
 -16   2   2       74.15       77.19      2.39 o
 -15   2   2      539.86      557.48     11.35 o
 -14   2   2       34.01       34.80      1.79 o
 -13   2   2      317.92      311.91      4.09 o
 -12   2   2        0.95        0.45      0.51 o
 -11   2   2      228.67      224.38      3.02 o
 -10   2   2     1567.70     1588.73     15.04 o
  -9   2   2     1123.86     1091.10      9.88 o
  -8   2   2       39.82       37.36      1.00 o
  -7   2   2      304.32      377.10      4.02 o
  -6   2   2     1981.41     2016.13     18.76 o
  -5   2   2     2035.68     2115.41     21.22 o
  -4   2   2      914.35      923.85      8.69 o
  -3   2   2      110.55      136.28      2.23 o
  -2   2   2      849.80      914.47      8.84 o
  -1   2   2     4539.76     4358.70     39.58 o
   0   2   2    27997.58    24638.88    381.48 o
   1   2   2      242.82      228.09      2.65 o
   2   2   2     3724.51     3722.34     37.41 o
   3   2   2      297.14      354.73      5.53 o
   4   2   2      308.40      306.28      5.23 o
   5   2   2     1367.48     1359.93     11.79 o
   6   2   2     1525.07     1553.98     12.64 o
   7   2   2      672.08      684.83      6.04 o
   8   2   2        3.52        7.49      0.45 o
   9   2   2      492.87      484.74      4.65 o
  10   2   2      538.76      532.67      6.10 o
  11   2   2        7.60       10.97      0.84 o
  12   2   2      134.33      146.02      3.32 o
  13   2   2       15.14       15.14      1.09 o
  14   2   2      136.75      126.88      2.57 o
  15   2   2      454.44      435.04      6.11 o
  16   2   2       30.52       32.63      1.94 o
  17   2   2      133.09      133.72      3.10 o
  18   2   2        8.53       10.43      1.20 o
  19   2   2        0.99       -0.10      0.95 o
  20   2   2        1.88        1.73      1.47 o
  21   2   2        0.03        1.88      1.29 o
  22   2   2        0.26        1.94      1.37 o
  23   2   2        8.04        8.86      2.16 o
 -23   3   2        3.42        3.50      1.87 o
 -22   3   2       18.08       20.78      2.14 o
 -21   3   2       40.53       54.55      2.61 o
 -20   3   2       31.72       34.17      2.14 o
 -19   3   2       22.81       20.57      1.68 o
 -18   3   2        3.51        2.97      1.32 o
 -17   3   2       54.02       56.46      2.25 o
 -16   3   2        0.12       -1.30      1.30 o
 -15   3   2       31.61       40.55      1.74 o
 -14   3   2       73.90       62.09      2.14 o
 -13   3   2      240.83      224.91      3.67 o
 -12   3   2        7.13        5.25      1.14 o
 -11   3   2        0.04        0.58      0.45 o
 -10   3   2        0.37       -0.39      0.39 o
  -9   3   2      672.58      637.23      6.56 o
  -8   3   2      150.75      158.80      1.93 o
  -7   3   2      300.59      328.14      3.47 o
  -6   3   2      294.72      310.47      3.45 o
  -5   3   2       51.79       68.90      1.35 o
  -4   3   2       83.44       68.73      1.28 o
  -3   3   2        1.09        1.57      0.36 o
  -2   3   2      421.75      420.15      4.98 o
  -1   3   2     2208.85     2264.35     21.06 o
   0   3   2       85.27       74.59      1.29 o
   1   3   2        7.93        2.03      0.43 o
   2   3   2        2.43        4.56      0.52 o
   3   3   2      924.91      964.69     10.57 o
   4   3   2     1785.90     1777.79     20.59 o
   5   3   2      210.79      209.75      3.38 o
   6   3   2       25.23       34.35      0.80 o
   7   3   2       69.04       91.40      1.37 o
   8   3   2      300.31      275.84      2.93 o
   9   3   2      286.27      289.05      2.79 o
  10   3   2        8.20       11.01      0.93 o
  11   3   2      378.14      386.44      5.46 o
  12   3   2       40.44       46.27      1.58 o
  13   3   2       50.29       44.74      2.12 o
  14   3   2        0.01       -0.66      0.66 o
  15   3   2       17.40       18.86      1.56 o
  16   3   2      295.69      309.47      5.01 o
  17   3   2       78.99       86.05      2.68 o
  18   3   2       28.63       21.93      1.60 o
  19   3   2        0.36       -0.92      0.92 o
  20   3   2       30.50       36.44      2.74 o
  21   3   2       45.69       55.43      2.88 o
  22   3   2        0.16       -1.21      1.21 o
  23   3   2        0.72        1.78      1.51 o
 -23   4   2        8.56        8.89      1.83 o
 -22   4   2       17.94       14.73      1.93 o
 -21   4   2       29.01       27.25      2.34 o
 -20   4   2       15.97       17.23      1.92 o
 -19   4   2       71.13       85.95      3.27 o
 -18   4   2      191.89      182.58      5.08 o
 -17   4   2       53.84       55.72      2.27 o
 -16   4   2        1.01       -0.81      0.81 o
 -15   4   2        4.07        4.17      0.89 o
 -14   4   2      557.53      558.67      7.27 o
 -13   4   2       40.17       37.53      1.64 o
 -12   4   2       66.50       68.13      1.90 o
 -11   4   2      120.11      109.18      2.63 o
 -10   4   2       81.67       80.69      2.11 o
  -9   4   2        2.95        7.67      0.57 o
  -8   4   2     1715.40     1782.65     15.37 o
  -7   4   2        1.30        3.57      0.40 o
  -6   4   2      511.41      533.47      5.64 o
  -5   4   2     1186.09     1301.37     13.99 o
  -4   4   2        0.68        0.76      0.36 o
  -3   4   2      124.21      129.15      2.01 o
  -2   4   2      223.71      221.64      3.15 o
  -1   4   2     1919.33     2014.45     20.71 o
   0   4   2     1255.55     1417.59     12.59 o
   1   4   2       18.82       27.99      0.91 o
   2   4   2      100.44      124.39      1.95 o
   3   4   2      158.94      168.42      2.38 o
   4   4   2        0.83        0.28      0.44 o
   5   4   2      140.59      124.98      2.22 o
   6   4   2       34.46       43.81      1.55 o
   7   4   2      183.51      191.18      3.53 o
   8   4   2     1395.87     1398.41     14.76 o
   9   4   2     1351.02     1360.88     13.43 o
  10   4   2      237.78      226.81      4.65 o
  11   4   2       61.23       57.73      1.73 o
  12   4   2      788.72      735.14      8.86 o
  13   4   2       54.33       50.61      2.29 o
  14   4   2      226.82      232.06      3.99 o
  15   4   2        2.67        0.63      0.77 o
  16   4   2       15.59       15.60      1.43 o
  17   4   2       57.71       61.96      3.77 o
  18   4   2       88.57       92.47      2.73 o
  19   4   2       26.41       21.27      1.66 o
  20   4   2       90.15       96.76      2.97 o
  21   4   2        0.00       -0.83      1.09 o
  22   4   2        0.01       -1.70      1.70 o
 -22   5   2       14.72       17.77      2.88 o
 -21   5   2        0.73        0.12      1.35 o
 -20   5   2        4.30        4.97      2.22 o
 -19   5   2        9.38       10.16      1.63 o
 -18   5   2        8.21       12.30      2.40 o
 -17   5   2        5.90        3.53      1.41 o
 -16   5   2       11.88       13.61      1.77 o
 -15   5   2        1.38        1.82      0.95 o
 -14   5   2       44.11       45.25      2.07 o
 -13   5   2       26.66       21.71      1.37 o
 -12   5   2      105.09       95.87      3.26 o
 -11   5   2        0.01       -0.21      0.91 o
 -10   5   2      437.59      427.53      6.18 o
  -9   5   2        1.27        1.13      0.62 o
  -8   5   2       11.54        7.04      0.75 o
  -7   5   2      313.94      331.16      4.97 o
  -6   5   2      344.33      371.46      5.45 o
  -5   5   2       27.58       26.14      1.11 o
  -4   5   2      101.26      104.97      2.07 o
  -3   5   2      221.07      235.42      4.74 o
  -2   5   2        5.30        8.04      0.85 o
  -1   5   2      378.51      439.48      5.63 o
   0   5   2     1839.30     1936.89     17.05 o
   1   5   2        0.03       -0.43      0.55 o
   2   5   2      212.05      210.43      2.98 o
   3   5   2      488.06      548.52      6.08 o
   4   5   2      264.70      313.53      4.51 o
   5   5   2       52.22       65.00      2.12 o
   6   5   2       31.40       30.76      1.66 o
   7   5   2       13.77        7.58      1.19 o
   8   5   2       82.21       78.54      2.61 o
   9   5   2        1.69        2.27      0.94 o
  10   5   2       45.74       47.08      1.19 o
  11   5   2      108.05       96.59      2.15 o
  12   5   2      130.48      131.40      2.70 o
  13   5   2       17.21       17.74      1.23 o
  14   5   2        8.05        6.95      0.99 o
  15   5   2        0.92        0.98      0.79 o
  16   5   2       11.63       10.20      1.24 o
  17   5   2       14.39       13.82      1.60 o
  18   5   2        0.45       -0.89      0.89 o
  19   5   2        0.01        0.55      1.09 o
  20   5   2        0.05       -0.58      1.14 o
  21   5   2        0.05       -0.96      1.23 o
  22   5   2       17.68       20.18      2.06 o
 -21   6   2        4.72        3.92      1.49 o
 -20   6   2       10.93       13.02      1.77 o
 -19   6   2       15.13       15.99      1.86 o
 -18   6   2      108.13      104.01      3.57 o
 -17   6   2      110.66       98.44      3.65 o
 -16   6   2        5.27        6.95      1.22 o
 -15   6   2       14.84       14.37      1.40 o
 -14   6   2       12.81       17.42      1.43 o
 -13   6   2        6.00        8.29      1.58 o
 -12   6   2      231.72      225.80      4.20 o
 -11   6   2        0.86        0.39      0.74 o
 -10   6   2      309.51      319.74      5.04 o
  -9   6   2       23.33       19.41      1.04 o
  -8   6   2       20.42       21.46      1.56 o
  -7   6   2      818.39      807.31     13.22 o
  -6   6   2       11.66       14.84      1.21 o
  -5   6   2      295.38      287.08      4.22 o
  -4   6   2        0.49        1.63      0.53 o
  -3   6   2      101.58      104.44      2.03 o
  -2   6   2      416.14      454.23      5.39 o
  -1   6   2       38.40       35.80      1.89 o
   0   6   2       86.32       80.29      1.64 o
   1   6   2      164.05      169.33      2.37 o
   2   6   2       37.36       34.71      1.22 o
   3   6   2        7.30        4.08      0.71 o
   4   6   2       99.76       93.27      2.22 o
   5   6   2       30.09       31.57      4.56 o
   6   6   2       30.56       32.73      3.13 o
   7   6   2      259.91      249.44      5.39 o
   8   6   2      137.97      139.10      4.20 o
   9   6   2        0.76       -0.55      0.95 o
  10   6   2      368.43      367.89      6.15 o
  11   6   2       99.15      100.14      3.17 o
  12   6   2       19.31       19.11      1.85 o
  13   6   2      199.62      195.50      3.60 o
  14   6   2       47.74       51.27      1.87 o
  15   6   2        2.07        1.51      0.85 o
  16   6   2        7.62        8.19      1.25 o
  17   6   2       38.83       38.87      2.00 o
  18   6   2        6.98        6.12      1.25 o
  19   6   2       51.02       55.93      2.52 o
  20   6   2        1.45        0.66      1.30 o
  21   6   2        0.01       -0.31      1.17 o
 -20   7   2        9.77       11.45      1.69 o
 -19   7   2       37.51       41.09      2.56 o
 -18   7   2       42.31       38.52      2.43 o
 -17   7   2        0.10        0.91      1.06 o
 -16   7   2        0.77        2.62      1.02 o
 -15   7   2      153.99      155.81      5.25 o
 -14   7   2       46.00       41.09      1.96 o
 -13   7   2        4.26        5.90      1.27 o
 -12   7   2      241.67      243.09      4.21 o
 -11   7   2        7.42        5.06      1.20 o
 -10   7   2       27.42       31.92      2.04 o
  -9   7   2      778.28      773.00     12.16 o
  -8   7   2       81.54       80.84      3.19 o
  -7   7   2      162.84      157.24      3.90 o
  -6   7   2      608.68      614.29      9.96 o
  -5   7   2      308.66      304.10      7.76 o
  -4   7   2       60.56       60.22      3.17 o
  -3   7   2      313.87      310.53      6.11 o
  -2   7   2       86.65       96.77     10.18 o
  -1   7   2      596.90      598.61     10.04 o
   0   7   2      220.03      231.55      4.40 o
   1   7   2      179.49      184.89      3.93 o
   2   7   2      108.84      122.74      3.35 o
   3   7   2      280.18      264.02      5.30 o
   4   7   2       96.41      100.58      3.91 o
   5   7   2       67.49       62.33      5.26 o
   6   7   2        9.77        8.19      1.22 o
   7   7   2        0.32        2.33      2.29 o
   8   7   2       64.56       60.47      4.70 o
   9   7   2      583.52      581.86      9.92 o
  10   7   2        0.05        1.06      1.22 o
  11   7   2       13.97       13.28      1.67 o
  12   7   2       21.00       19.42      1.98 o
  13   7   2       69.58       77.14      3.24 o
  14   7   2       14.36       13.53      1.90 o
  15   7   2       12.75       15.78      2.03 o
  16   7   2        8.80        5.94      2.10 o
  17   7   2       12.88       12.76      2.71 o
  18   7   2       10.04       15.70      2.23 o
  19   7   2        1.68        3.34      2.51 o
  20   7   2        5.23        3.39      1.89 o
 -19   8   2        0.48        0.44      1.47 o
 -18   8   2        0.04        3.82      1.63 o
 -17   8   2       12.70       13.17      1.75 o
 -16   8   2        0.63       -0.72      1.11 o
 -15   8   2        2.09        3.39      1.24 o
 -14   8   2       16.16       15.51      1.73 o
 -13   8   2      198.92      197.86      4.88 o
 -12   8   2        8.75        9.83      1.45 o
 -11   8   2       39.46       42.79      2.35 o
 -10   8   2       43.16       46.90      2.39 o
  -9   8   2        7.72       10.42      1.36 o
  -8   8   2        8.26        7.83      1.49 o
  -7   8   2      114.69      119.06      3.42 o
  -6   8   2       18.88       18.49      1.62 o
  -5   8   2      634.98      663.79     10.75 o
  -4   8   2      389.93      388.39      7.13 o
  -3   8   2        3.30        3.86      0.92 o
  -2   8   2        1.62        1.35      0.74 o
  -1   8   2        4.24        4.43      0.84 o
   0   8   2       68.39       72.15      2.04 o
   1   8   2       61.67       67.03      2.39 o
   2   8   2        0.73       -0.63      0.81 o
   3   8   2       44.90       42.36      2.06 o
   4   8   2        2.37        5.02      1.04 o
   5   8   2       75.27       71.86      2.72 o
   6   8   2        0.03        1.25      1.29 o
   7   8   2        0.78        0.54      0.99 o
   8   8   2       16.07       13.02      1.60 o
   9   8   2        0.50       -0.82      1.01 o
  10   8   2        2.95        0.23      1.29 o
  11   8   2        0.54        0.39      1.77 o
  12   8   2        0.40        0.98      1.20 o
  13   8   2       41.90       40.74      2.77 o
  14   8   2       34.27       36.29      2.70 o
  15   8   2        7.95        9.48      1.77 o
  16   8   2       19.48       15.71      2.21 o
  17   8   2       18.30       19.24      3.29 o
  18   8   2       18.53       18.51      3.24 o
  19   8   2        0.32       -0.89      1.71 o
 -18   9   2       14.02       15.59      2.23 o
 -17   9   2       40.50       41.73      2.67 o
 -16   9   2        7.83        7.74      2.52 o
 -15   9   2        1.04       -1.41      1.41 o
 -14   9   2       30.00       23.38      2.02 o
 -13   9   2       95.42       98.24      3.38 o
 -12   9   2        1.18        1.92      1.13 o
 -11   9   2       11.75       10.86      1.56 o
 -10   9   2        3.18        5.68      1.28 o
  -9   9   2        0.02       -0.66      1.00 o
  -8   9   2      291.47      294.00      6.03 o
  -7   9   2       14.21       13.82      1.52 o
  -6   9   2        3.79        3.80      1.10 o
  -5   9   2       13.87        9.44      1.30 o
  -4   9   2       85.27       98.33      2.75 o
  -3   9   2       69.68       70.73      3.22 o
  -2   9   2       34.81       41.03      3.35 o
  -1   9   2       28.58       24.59      1.45 o
   0   9   2        4.44        3.86      0.86 o
   1   9   2        5.28        9.02      1.26 o
   2   9   2      158.12      163.17      3.83 o
   3   9   2       31.61       39.89      2.14 o
   4   9   2        8.68        7.37      1.51 o
   5   9   2       19.36       17.82      2.11 o
   6   9   2       10.91        9.54      1.36 o
   7   9   2       45.26       54.41      2.70 o
   8   9   2      232.51      254.28      5.79 o
   9   9   2       28.55       31.62      3.21 o
  10   9   2       18.43       19.99      2.33 o
  11   9   2        3.64        3.34      1.47 o
  12   9   2       19.38       17.76      2.07 o
  13   9   2        0.55        0.60      1.36 o
  14   9   2       27.33       29.64      2.58 o
  15   9   2        0.04        1.51      1.52 o
  16   9   2        8.94        8.85      2.00 o
  17   9   2        2.04       -0.06      1.68 o
 -16  10   2        0.49       -0.39      1.30 o
 -15  10   2        0.44        0.39      1.24 o
 -14  10   2        5.78        2.55      1.65 o
 -13  10   2        6.70        7.68      1.42 o
 -12  10   2       10.11       10.04      1.49 o
 -11  10   2        2.09        3.04      1.19 o
 -10  10   2       52.53       52.10      2.51 o
  -9  10   2        4.80        3.05      1.15 o
  -8  10   2        2.60        0.60      1.03 o
  -7  10   2        2.90        5.05      1.19 o
  -6  10   2        1.68       -0.54      0.95 o
  -5  10   2       71.64       77.69      2.53 o
  -4  10   2        0.01       -0.69      0.86 o
  -3  10   2       33.49       32.75      2.07 o
  -2  10   2       25.75       27.41      1.66 o
  -1  10   2        0.03       -0.85      0.85 o
   0  10   2        3.27        2.64      1.10 o
   1  10   2       42.55       47.46      3.29 o
   2  10   2       99.26      105.13      3.25 o
   3  10   2       14.66       18.73      1.68 o
   4  10   2      112.94      115.22      3.33 o
   5  10   2        1.96       -0.15      1.05 o
   6  10   2       19.05       18.89      1.74 o
   7  10   2       73.61       76.67      2.92 o
   8  10   2       50.04       52.07      2.79 o
   9  10   2       19.65       19.60      2.41 o
  10  10   2        1.34        1.51      2.19 o
  11  10   2      100.71      111.90      7.32 o
  12  10   2       13.19       17.10      2.70 o
  13  10   2        0.00       -0.45      1.41 o
  14  10   2        0.20        0.83      1.52 o
  15  10   2        0.54       -0.78      1.50 o
  16  10   2        1.22        1.01      1.70 o
 -14  11   2        4.93        5.94      2.35 o
 -13  11   2        1.13       -0.86      1.02 o
 -12  11   2       11.17       14.64      1.49 o
 -11  11   2        0.15        0.68      1.56 o
 -10  11   2        0.00       -0.99      1.66 o
  -9  11   2        0.05        0.18      0.94 o
  -8  11   2        0.10        0.69      0.93 o
  -7  11   2        0.83       -0.17      0.84 o
  -6  11   2       24.53       26.66      2.91 o
  -5  11   2        4.39        4.99      1.03 o
  -4  11   2       38.19       44.23      2.56 o
  -3  11   2        2.77        1.01      1.22 o
  -2  11   2        7.27        7.29      1.21 o
  -1  11   2        4.92        5.39      1.17 o
   0  11   2       13.12       13.99      1.48 o
   1  11   2       16.18       17.72      4.23 o
   2  11   2        5.22        4.98      1.38 o
   3  11   2        0.92        1.43      1.03 o
   4  11   2       37.69       36.06      2.03 o
   5  11   2        7.28        6.22      1.30 o
   6  11   2        7.48        4.18      1.30 o
   7  11   2        7.79        6.44      1.36 o
   8  11   2        8.96        8.17      1.74 o
   9  11   2       14.07       11.77      1.65 o
  10  11   2        0.64       -1.13      1.13 o
  11  11   2       12.36       15.59      1.98 o
  12  11   2        1.61       -0.46      2.03 o
  13  11   2        2.43        2.00      1.58 o
 -11  12   2        0.52        0.14      2.05 o
 -10  12   2        0.42        1.92      4.16 o
  -9  12   2       12.43       15.10      2.59 o
  -8  12   2        0.01        1.51      1.81 o
  -7  12   2        0.47        3.48      1.91 o
  -6  12   2        0.13       -1.17      1.48 o
  -5  12   2        5.56        6.09      4.74 o
  -4  12   2        0.33       -0.69      1.93 o
  -3  12   2        5.71        8.13      2.43 o
  -2  12   2        2.71        1.73      2.03 o
  -1  12   2       41.57       38.17      3.88 o
   0  12   2        9.77       10.88      2.61 o
   1  12   2        0.07        1.45      1.99 o
   2  12   2        2.08        1.19      2.54 o
   3  12   2        0.40       -0.97      1.80 o
   4  12   2        0.00       -0.96      2.16 o
   5  12   2        4.24        3.99      3.07 o
   6  12   2        2.44       -1.57      1.57 o
   7  12   2       15.64        9.32      2.13 o
   8  12   2        8.44       10.04      1.32 o
   9  12   2        0.79        0.28      1.07 o
  10  12   2        6.97        4.83      1.27 o
  11  12   2        0.16       -0.97      1.48 o
  -7  13   2        0.00       -2.02      2.02 o
  -6  13   2       11.23        7.15      2.53 o
  -5  13   2        1.21        0.49      2.16 o
  -4  13   2        9.55        8.29      4.46 o
  -3  13   2        1.10        1.62      2.15 o
  -2  13   2        0.00        1.71      2.08 o
  -1  13   2        0.58       -1.83      1.83 o
   0  13   2        0.33        0.42      2.01 o
   1  13   2        2.07        0.43      2.00 o
   2  13   2        0.22        0.90      2.02 o
   3  13   2        2.00        1.49      3.89 o
   4  13   2        2.13        3.20      2.10 o
   5  13   2        6.21        8.19      2.41 o
   6  13   2        4.46        3.72      2.27 o
 -23   1   3       39.65       36.34      2.69 o
 -22   1   3       43.54       43.67      3.57 o
 -21   1   3        0.11        0.47      1.13 o
 -20   1   3        0.50        0.61      1.05 o
 -19   1   3       90.88       91.40      2.98 o
 -18   1   3      171.37      157.00      3.59 o
 -17   1   3       72.15       66.70      2.69 o
 -16   1   3        3.06        1.62      0.71 o
 -15   1   3        2.16       -0.70      1.05 o
 -14   1   3       35.50       40.99      2.07 o
 -13   1   3     1103.16     1074.89     10.93 o
 -12   1   3      137.62      135.89      2.29 o
 -11   1   3        0.20        0.06      0.42 o
 -10   1   3       26.42       25.72      0.93 o
  -9   1   3       41.61       41.03      1.47 o
  -8   1   3       63.27       46.82      1.23 o
  -7   1   3     1390.74     1419.11     12.50 o
  -6   1   3     1351.07     1477.73     12.89 o
  -5   1   3      113.01      114.97      1.52 o
  -4   1   3      274.58      273.56      3.40 o
  -3   1   3      501.95      532.47      7.74 o
  -2   1   3      943.48     1037.09     12.08 o
  -1   1   3      296.22      275.20      3.43 o
   0   1   3        4.85        7.28      0.55 o
   1   1   3     1645.25     1604.77     21.50 o
   2   1   3      603.03      622.83      8.07 o
   3   1   3     5483.60     5390.61     59.52 o
   4   1   3      320.89      332.33      4.69 o
   5   1   3      520.41      611.81      5.68 o
   6   1   3      156.54      162.72      2.02 o
   7   1   3      292.25      274.15      3.07 o
   8   1   3      710.09      743.08      7.02 o
   9   1   3      648.65      701.83      7.92 o
  10   1   3      198.97      199.70      2.75 o
  11   1   3       32.69       30.28      1.20 o
  12   1   3      369.55      358.93      4.77 o
  13   1   3      676.94      660.86      7.02 o
  14   1   3        1.83        0.49      0.63 o
  15   1   3      176.90      179.35      3.24 o
  16   1   3       54.51       60.89      2.29 o
  17   1   3       37.14       34.07      1.92 o
  18   1   3      120.34      114.35      3.62 o
  19   1   3       35.44       43.64      2.81 o
  20   1   3       33.37       35.36      4.80 o
  21   1   3        0.95        4.68      2.00 o
  22   1   3       23.70       23.80      2.77 o
  23   1   3        5.63        6.62      3.80 o
 -23   2   3      102.98      114.57      4.13 o
 -22   2   3        1.65        0.89      1.86 o
 -21   2   3       20.89       25.36      2.20 o
 -20   2   3      124.57      131.75      3.52 o
 -19   2   3       76.14       68.64      2.51 o
 -18   2   3        8.53        7.52      1.22 o
 -17   2   3       24.57       26.87      1.71 o
 -16   2   3      357.14      331.89      5.60 o
 -15   2   3       75.28       63.94      2.13 o
 -14   2   3      613.23      596.49      8.19 o
 -13   2   3       15.89       15.94      1.17 o
 -12   2   3      502.21      496.48      6.33 o
 -11   2   3       60.38       64.23      1.54 o
 -10   2   3      648.28      571.12      6.24 o
  -9   2   3      235.30      208.23      2.86 o
  -8   2   3     2729.27     2757.13     21.95 o
  -7   2   3     2513.49     2680.65     22.86 o
  -6   2   3       60.29       70.93      1.18 o
  -5   2   3      571.26      621.88      7.94 o
  -4   2   3       23.86        7.86      0.63 o
  -3   2   3        4.38        0.73      0.33 o
  -2   2   3     2245.45     2168.97     21.96 o
  -1   2   3       36.75       28.16      1.01 o
   0   2   3     2180.56     2323.34     20.01 o
   1   2   3     1270.80     1281.61     12.54 o
   2   2   3    10429.43    10220.33    112.25 o
   3   2   3       28.24       35.65      1.33 o
   4   2   3     4534.24     4424.21     49.36 o
   5   2   3      583.08      635.37      7.49 o
   6   2   3        5.86        2.83      0.46 o
   7   2   3      217.90      204.26      2.32 o
   8   2   3      326.22      304.87      3.43 o
   9   2   3      187.07      172.97      2.19 o
  10   2   3      508.18      486.08      5.66 o
  11   2   3      241.04      237.62      3.94 o
  12   2   3      471.73      475.63      5.36 o
  13   2   3      663.27      636.38      8.19 o
  14   2   3       76.72       70.06      2.84 o
  15   2   3       30.62       32.01      1.58 o
  16   2   3       51.64       48.73      2.06 o
  17   2   3        0.63       -0.15      0.86 o
  18   2   3        5.84        8.98      1.26 o
  19   2   3       13.09       14.64      1.52 o
  20   2   3       39.96       31.69      2.54 o
  21   2   3        8.80        9.58      2.06 o
  22   2   3        3.86        5.18      1.83 o
  23   2   3        0.66        3.02      2.37 o
 -23   3   3        0.48        5.04      1.59 o
 -22   3   3        1.36        2.00      1.16 o
 -21   3   3       15.07       15.48      1.63 o
 -20   3   3       79.30       82.38      2.84 o
 -19   3   3       27.90       27.10      1.90 o
 -18   3   3       12.66       11.04      1.40 o
 -17   3   3        6.59        9.25      1.45 o
 -16   3   3        0.02       -0.22      0.79 o
 -15   3   3        8.62       10.58      1.20 o
 -14   3   3       67.26       63.82      4.01 o
 -13   3   3       86.56       79.36      2.28 o
 -12   3   3        1.32        0.80      0.66 o
 -11   3   3     1032.00     1004.61     10.27 o
 -10   3   3      224.19      221.19      3.09 o
  -9   3   3        0.18        0.90      0.40 o
  -8   3   3      432.53      443.26      4.53 o
  -7   3   3       93.68       95.25      1.74 o
  -6   3   3       52.13       84.36      2.80 o
  -5   3   3     3770.55     3890.69     39.43 o
  -4   3   3     1923.40     1889.80     17.92 o
  -3   3   3      408.13      462.70      5.09 o
  -2   3   3      442.94      480.05      5.22 o
  -1   3   3      583.30      565.93      6.50 o
   0   3   3        0.66       -0.30      0.30 o
   1   3   3      865.42      916.86     10.35 o
   2   3   3       20.87       20.53      0.86 o
   3   3   3       80.82       74.32      2.29 o
   4   3   3     1629.61     1717.29     17.88 o
   5   3   3     1341.32     1275.50     13.63 o
   6   3   3        2.25       -0.25      0.46 o
   7   3   3      200.29      173.10      2.65 o
   8   3   3      129.92      112.05      2.10 o
   9   3   3       28.25       24.38      1.05 o
  10   3   3       91.91       95.77      2.39 o
  11   3   3      111.03      107.94      2.21 o
  12   3   3       44.77       40.20      1.56 o
  13   3   3      100.00       98.80      2.33 o
  14   3   3      270.77      254.40      4.26 o
  15   3   3        7.05       10.94      1.16 o
  16   3   3        1.89        2.58      0.96 o
  17   3   3       83.83       82.68      2.54 o
  18   3   3        0.61       -0.91      0.91 o
  19   3   3        9.92       11.57      1.42 o
  20   3   3        1.46        0.63      1.10 o
  21   3   3        0.74        1.16      1.15 o
  22   3   3        1.58        4.89      1.53 o
 -22   4   3        7.54        6.48      1.61 o
 -21   4   3        0.10       -0.99      0.99 o
 -20   4   3        7.70        4.62      1.28 o
 -19   4   3      122.37      120.78      4.72 o
 -18   4   3      156.71      160.76      3.89 o
 -17   4   3        9.64        7.22      1.21 o
 -16   4   3       11.37        9.28      1.23 o
 -15   4   3      337.58      320.77      5.49 o
 -14   4   3        4.43       10.32      1.50 o
 -13   4   3      406.46      402.15      5.61 o
 -12   4   3       42.24       38.17      1.70 o
 -11   4   3      277.09      278.65      4.54 o
 -10   4   3        8.26       12.67      0.88 o
  -9   4   3      711.51      703.65      8.04 o
  -8   4   3      731.36      704.08      9.21 o
  -7   4   3        5.51        3.46      0.60 o
  -6   4   3      108.13      119.11      2.05 o
  -5   4   3       31.88       43.92      1.83 o
  -4   4   3     1078.27     1110.72     11.09 o
  -3   4   3       78.69       49.57      1.38 o
  -2   4   3      263.09      233.91      4.04 o
  -1   4   3     2729.04     2703.89     28.05 o
   0   4   3      208.04      213.02      2.98 o
   1   4   3     2085.10     2036.89     19.35 o
   2   4   3        2.78        1.56      0.74 o
   3   4   3     1670.87     1703.38     16.45 o
   4   4   3        0.47        0.23      0.40 o
   5   4   3      970.92      977.88     10.03 o
   6   4   3       20.94       21.23      1.21 o
   7   4   3        5.41        5.34      0.74 o
   8   4   3       83.04       84.12      3.58 o
   9   4   3       29.62       31.72      1.58 o
  10   4   3       91.22       92.28      2.57 o
  11   4   3      173.66      175.74      2.46 o
  12   4   3      131.77      132.20      3.64 o
  13   4   3        4.55        4.40      0.86 o
  14   4   3      386.98      373.75      5.52 o
  15   4   3        1.56        0.94      0.80 o
  16   4   3        0.17        0.66      0.84 o
  17   4   3        0.23        1.90      1.00 o
  18   4   3        0.18       -0.61      0.91 o
  19   4   3       16.20       13.66      1.46 o
  20   4   3       14.83       15.95      1.70 o
  21   4   3        5.74        2.81      1.22 o
  22   4   3        0.32       -0.32      1.34 o
 -22   5   3        5.74        7.01      1.67 o
 -21   5   3        1.65        2.31      1.41 o
 -20   5   3        0.04       -0.36      1.22 o
 -19   5   3       11.59       11.27      1.67 o
 -18   5   3        0.31        0.12      1.12 o
 -17   5   3       11.69       11.94      1.63 o
 -16   5   3       54.73       57.52      2.25 o
 -15   5   3      189.76      171.90      3.74 o
 -14   5   3      160.31      155.23      3.13 o
 -13   5   3      125.13      115.65      2.57 o
 -12   5   3      110.59      101.17      2.33 o
 -11   5   3      129.01      132.67      2.55 o
 -10   5   3     1056.09     1068.72     15.50 o
  -9   5   3      366.64      371.05      6.68 o
  -8   5   3      136.83      160.05      4.88 o
  -7   5   3      298.51      294.17      4.32 o
  -6   5   3      302.21      308.83      6.05 o
  -5   5   3     2024.10     1992.22     19.15 o
  -4   5   3        2.93        2.63      0.57 o
  -3   5   3      164.89      186.84      3.22 o
  -2   5   3       51.89       63.04      1.81 o
  -1   5   3      270.62      259.77      4.04 o
   0   5   3     2428.52     2388.32     21.09 o
   1   5   3     2954.46     2794.81     24.44 o
   2   5   3       76.78       87.44      3.38 o
   3   5   3       17.36       21.47      1.11 o
   4   5   3       11.87        8.88      0.76 o
   5   5   3      665.35      687.76      7.54 o
   6   5   3      125.85      129.41      3.25 o
   7   5   3      327.20      320.59      6.69 o
   8   5   3      379.74      382.42      7.49 o
   9   5   3      332.29      352.02      6.59 o
  10   5   3      270.32      267.15      6.60 o
  11   5   3       18.27       15.05      1.49 o
  12   5   3        3.43        3.55      1.05 o
  13   5   3       36.46       33.33      2.12 o
  14   5   3       19.41       20.13      1.74 o
  15   5   3        4.16        5.11      0.90 o
  16   5   3        0.22        0.55      0.77 o
  17   5   3       79.25       79.45      2.39 o
  18   5   3        3.63        3.50      1.00 o
  19   5   3       20.34       20.97      1.60 o
  20   5   3        0.20       -0.79      0.96 o
  21   5   3        3.69        3.18      1.17 o
 -21   6   3        0.14       -1.28      1.29 o
 -20   6   3        0.95        2.73      1.34 o
 -19   6   3       21.00       24.17      2.08 o
 -18   6   3       48.05       51.07      2.75 o
 -17   6   3       27.72       34.11      3.05 o
 -16   6   3       47.02       53.28      2.58 o
 -15   6   3       10.97       10.65      2.35 o
 -14   6   3       18.39       13.99      1.24 o
 -13   6   3      137.64      145.98      3.00 o
 -12   6   3        0.06        0.42      0.86 o
 -11   6   3       39.43       42.02      2.91 o
 -10   6   3      163.06      160.57      7.80 o
  -9   6   3       16.80       14.55      1.65 o
  -8   6   3       21.74       23.78      1.78 o
  -7   6   3      124.66      113.32      4.70 o
  -6   6   3      251.12      254.63      4.51 o
  -5   6   3       59.19       56.00      2.03 o
  -4   6   3       49.71       49.11      1.74 o
  -3   6   3       31.82       32.30      1.49 o
  -2   6   3       34.57       36.71      1.54 o
  -1   6   3       77.59       73.55      1.77 o
   0   6   3      220.78      206.36      3.15 o
   1   6   3       11.39       11.80      0.83 o
   2   6   3       89.97       81.66      1.96 o
   3   6   3       15.09       11.99      1.22 o
   4   6   3       19.83       17.61      1.24 o
   5   6   3        1.96        0.45      0.66 o
   6   6   3       14.60       15.50      1.67 o
   7   6   3       15.95       18.12      1.83 o
   8   6   3      451.72      433.22      9.07 o
   9   6   3        9.03        9.80      1.27 o
  10   6   3      253.24      250.96      4.89 o
  11   6   3       51.02       49.87      2.38 o
  12   6   3       11.01       12.16      1.52 o
  13   6   3       62.99       63.35      2.79 o
  14   6   3        4.93        4.64      1.65 o
  15   6   3        8.60        9.75      1.51 o
  16   6   3        4.01        4.37      1.36 o
  17   6   3        7.79       11.08      1.66 o
  18   6   3       17.27       18.66      2.41 o
  19   6   3       22.03       24.09      2.67 o
  20   6   3        1.86       -1.40      1.62 o
 -20   7   3        4.53        3.89      3.75 o
 -19   7   3       19.17       20.04      2.51 o
 -18   7   3       14.22       14.90      2.28 o
 -17   7   3        0.01       -0.24      1.32 o
 -16   7   3        9.35        5.47      1.59 o
 -15   7   3       65.35       63.19      4.56 o
 -14   7   3       36.06       33.78      2.35 o
 -13   7   3       71.85       68.44      2.98 o
 -12   7   3      110.51      108.86      3.51 o
 -11   7   3       24.28       22.14      1.91 o
 -10   7   3       51.61       57.39      5.60 o
  -9   7   3      340.09      337.18      6.71 o
  -8   7   3       35.50       36.85      2.26 o
  -7   7   3      223.61      224.82      5.11 o
  -6   7   3      125.43      126.87      3.66 o
  -5   7   3        0.25       -1.00      1.00 o
  -4   7   3     1098.23     1103.79     14.35 o
  -3   7   3        5.53        5.39      1.17 o
  -2   7   3       54.01       59.42      2.05 o
  -1   7   3      300.76      338.40      4.56 o
   0   7   3      552.09      559.23      6.62 o
   1   7   3      108.61      117.43      2.64 o
   2   7   3      209.75      216.05      4.60 o
   3   7   3        3.03        3.70      0.87 o
   4   7   3       28.72       33.69      1.62 o
   5   7   3       73.45       81.17      2.43 o
   6   7   3       68.95       75.74      2.85 o
   7   7   3        8.67        7.98      1.14 o
   8   7   3       19.13       19.99      1.56 o
   9   7   3        1.42        2.53      1.01 o
  10   7   3        3.23        5.47      1.95 o
  11   7   3       10.14       11.59      1.65 o
  12   7   3       71.11       69.58      3.17 o
  13   7   3       33.32       33.32      3.55 o
  14   7   3        0.60        2.78      1.45 o
  15   7   3       40.95       39.63      2.92 o
  16   7   3        2.70        4.57      1.71 o
  17   7   3        1.02        0.19      1.48 o
  18   7   3        9.77        8.65      2.39 o
  19   7   3        3.06        2.62      1.79 o
 -19   8   3        3.21        2.58      1.69 o
 -18   8   3        0.00        0.31      1.48 o
 -17   8   3       14.14       19.08      2.37 o
 -16   8   3       12.29       11.19      1.98 o
 -15   8   3       19.97       25.54      2.54 o
 -14   8   3       20.34       17.87      2.12 o
 -13   8   3        1.29        1.87      1.20 o
 -12   8   3        0.86        0.25      1.17 o
 -11   8   3        0.16        0.64      1.06 o
 -10   8   3       20.96       20.01      1.91 o
  -9   8   3        1.49        1.55      1.15 o
  -8   8   3      104.78      102.52      3.41 o
  -7   8   3       20.42       22.29      1.88 o
  -6   8   3       80.46       93.22      3.21 o
  -5   8   3       37.41       35.68      2.24 o
  -4   8   3        0.25        0.49      1.04 o
  -3   8   3       58.10       56.94      2.01 o
  -2   8   3       10.28       10.58      1.13 o
  -1   8   3       35.72       37.50      2.44 o
   0   8   3       25.25       25.02      1.47 o
   1   8   3       50.99       48.00      1.84 o
   2   8   3        2.26        5.38      1.14 o
   3   8   3      184.35      183.39      4.03 o
   4   8   3        0.47       -0.55      1.20 o
   5   8   3        7.32        9.54      1.30 o
   6   8   3       11.20        9.49      1.38 o
   7   8   3       55.72       50.51      2.49 o
   8   8   3       18.82       18.06      2.26 o
   9   8   3        9.02       10.55      2.18 o
  10   8   3       55.50       57.03      2.89 o
  11   8   3        5.31        1.51      1.32 o
  12   8   3        0.61       -0.31      1.69 o
  13   8   3       11.50       12.05      1.85 o
  14   8   3        1.03        4.00      1.59 o
  15   8   3        5.03        3.87      1.66 o
  16   8   3       26.12       33.50      2.88 o
  17   8   3        0.50        0.87      1.61 o
  18   8   3        2.73        0.53      1.70 o
 -17   9   3       38.35       41.97      3.47 o
 -16   9   3        0.81        0.69      1.41 o
 -15   9   3        0.03       -0.23      1.65 o
 -14   9   3       21.58       22.73      4.53 o
 -13   9   3       22.36       26.23      2.21 o
 -12   9   3        7.80       11.47      1.74 o
 -11   9   3        5.42        4.60      1.29 o
 -10   9   3        9.46        9.81      1.56 o
  -9   9   3       44.52       50.47      5.54 o
  -8   9   3       99.09       95.76      4.23 o
  -7   9   3       29.78       30.39      2.22 o
  -6   9   3       13.55       14.85      1.96 o
  -5   9   3        5.51        5.67      1.26 o
  -4   9   3       36.44       33.24      2.76 o
  -3   9   3       72.64       79.59      2.59 o
  -2   9   3        0.65        0.29      0.84 o
  -1   9   3        0.11       -0.28      0.73 o
   0   9   3       13.57       11.76      1.18 o
   1   9   3       31.54       32.24      1.97 o
   2   9   3        1.47        1.49      1.03 o
   3   9   3       39.12       40.04      2.19 o
   4   9   3       51.63       43.88      3.27 o
   5   9   3        0.27       -0.65      0.93 o
   6   9   3       23.88       21.33      1.75 o
   7   9   3        8.87        5.99      1.30 o
   8   9   3       78.06       80.80      3.18 o
   9   9   3       12.81       14.45      1.83 o
  10   9   3        0.74        2.13      1.39 o
  11   9   3        1.61        0.03      1.24 o
  12   9   3        6.41        6.98      1.70 o
  13   9   3        5.66        7.03      1.73 o
  14   9   3        4.69        5.58      2.74 o
  15   9   3        3.05        2.70      1.75 o
  16   9   3        0.09       -1.27      1.59 o
  17   9   3        0.49        2.91      1.76 o
 -15  10   3        1.02        1.41      2.14 o
 -14  10   3        3.10        1.83      1.71 o
 -13  10   3        5.17        7.57      1.55 o
 -12  10   3       36.14       46.14      2.69 o
 -11  10   3        7.65        8.66      2.39 o
 -10  10   3       16.49       15.37      2.18 o
  -9  10   3        9.46        8.80      1.50 o
  -8  10   3       57.66       56.04      3.95 o
  -7  10   3        4.46        2.70      1.19 o
  -6  10   3       50.06       52.47      2.57 o
  -5  10   3        5.73        4.31      1.11 o
  -4  10   3        6.31        7.83      1.52 o
  -3  10   3       12.93       15.22      1.48 o
  -2  10   3        7.67        7.21      1.24 o
  -1  10   3        9.82       10.42      1.80 o
   0  10   3       19.54       18.55      1.69 o
   1  10   3        2.09        2.59      1.11 o
   2  10   3       67.29       65.17      2.67 o
   3  10   3        2.59        0.80      1.24 o
   4  10   3        1.61        1.12      1.21 o
   5  10   3        3.54        1.29      1.21 o
   6  10   3        3.45        2.70      1.54 o
   7  10   3        3.78        2.53      1.23 o
   8  10   3        9.95        7.34      2.26 o
   9  10   3       20.40       18.85      2.56 o
  10  10   3        4.49        5.94      1.80 o
  11  10   3       10.67        8.54      2.11 o
  12  10   3        4.38        1.90      1.72 o
  13  10   3        5.02        3.26      2.55 o
  14  10   3        1.26        1.25      1.66 o
  15  10   3        1.25        0.25      2.15 o
 -13  11   3        5.49        5.63      2.21 o
 -12  11   3       21.83       25.79      2.16 o
 -11  11   3       28.06       34.46      2.38 o
 -10  11   3        3.03        4.87      3.43 o
  -9  11   3        0.33        1.49      1.16 o
  -8  11   3        5.69        6.28      1.59 o
  -7  11   3        0.24       -0.93      0.93 o
  -6  11   3        0.36        2.01      1.87 o
  -5  11   3       24.84       26.77      2.25 o
  -4  11   3        8.73        8.16      1.30 o
  -3  11   3       21.87       22.33      1.98 o
  -2  11   3        2.48        2.35      1.22 o
  -1  11   3       10.29        8.50      1.52 o
   0  11   3        8.75       10.06      1.58 o
   1  11   3        5.18        5.59      1.41 o
   2  11   3       48.03       42.30      3.13 o
   3  11   3        6.07        5.22      2.04 o
   4  11   3       27.31       22.49      1.88 o
   5  11   3        8.29        5.19      1.36 o
   6  11   3        0.45       -1.35      1.35 o
   7  11   3       62.64       68.41      2.92 o
   8  11   3        7.39        5.32      1.76 o
   9  11   3        0.56        0.30      2.18 o
  10  11   3        0.15       -1.20      1.25 o
  11  11   3        0.65       -0.28      1.33 o
  12  11   3        1.25        0.83      1.52 o
  13  11   3        1.65        2.06      1.63 o
 -10  12   3        0.00       -1.36      1.42 o
  -9  12   3        7.36        7.53      1.30 o
  -8  12   3        0.00        1.02      1.04 o
  -7  12   3       13.47       18.99      1.62 o
  -6  12   3        0.47       -0.27      0.99 o
  -5  12   3        1.67        3.42      1.27 o
  -4  12   3        1.67        2.26      1.20 o
  -3  12   3       11.73       11.11      1.55 o
  -2  12   3        0.38        0.66      1.15 o
  -1  12   3        0.59        0.36      1.76 o
   0  12   3        1.08        0.24      1.18 o
   1  12   3        5.54        5.87      1.61 o
   2  12   3       18.63       22.34      2.95 o
   3  12   3       24.31       22.80      4.87 o
   4  12   3        8.58        7.65      1.54 o
   5  12   3        1.47       -0.09      1.20 o
   6  12   3        6.79        4.28      1.37 o
   7  12   3        0.34       -1.26      1.99 o
   8  12   3        0.40       -0.46      2.02 o
   9  12   3        0.26       -2.16      2.50 o
  10  12   3        8.84        9.94      2.32 o
  -5  13   3        4.43        2.35      2.31 o
  -4  13   3        1.14       -0.74      2.14 o
  -3  13   3        2.76        3.74      2.33 o
  -2  13   3       10.44       15.18      4.43 o
  -1  13   3       18.56       22.79      3.27 o
   0  13   3        6.56        6.83      4.74 o
   1  13   3        3.90        3.89      2.26 o
   2  13   3        6.26        4.92      2.27 o
   3  13   3        1.81        2.30      2.04 o
   4  13   3        3.18        0.86      2.55 o
   5  13   3        7.18        9.94      4.35 o
 -23   0   4       31.24       32.02      4.50 o
 -22   0   4       30.37       39.13      4.72 o
 -21   0   4      103.37       86.87      5.85 o
 -20   0   4       51.65       49.54      4.84 o
 -19   0   4       40.90       41.02      4.23 o
 -18   0   4       55.28       59.58      3.24 o
 -17   0   4      133.08      133.59      6.26 o
 -16   0   4      199.02      219.53      8.10 o
 -15   0   4      210.79      219.69      5.81 o
 -14   0   4      101.96      102.09      3.65 o
 -13   0   4      285.87      290.49      9.33 o
 -12   0   4      259.52      262.40      5.03 o
 -11   0   4     1598.05     1560.47     32.33 o
 -10   0   4     5335.45     5182.29     66.81 o
  -9   0   4     1062.36     1128.72     19.73 o
  -8   0   4      467.35      525.32     10.19 o
  -7   0   4       63.23       45.41      5.06 o
  -6   0   4     5580.72     5444.47    179.42 o
  -5   0   4     1481.01     1415.24     16.36 o
  -4   0   4      436.26      376.56      9.65 o
  -3   0   4     1948.15     2074.90     32.93 o
  -2   0   4       23.84       30.94      1.00 o
  -1   0   4     2655.25     2605.95     55.87 o
   0   0   4     2223.56     2054.14     73.67 o
   1   0   4     1679.46     1629.41     36.78 o
   2   0   4        4.14        1.95      0.39 o
   3   0   4     3690.53     3861.58     47.74 o
   4   0   4     3394.05     3445.41     38.36 o
   5   0   4     2482.71     2617.71     30.30 o
   6   0   4     3041.18     2916.91     33.29 o
   7   0   4      429.17      389.11      5.44 o
   8   0   4      151.06      151.49      2.83 o
   9   0   4      306.21      297.54      5.60 o
  10   0   4      131.63      133.07      3.45 o
  11   0   4      389.92      434.32      9.84 o
  12   0   4     1154.93     1130.11     16.87 o
  13   0   4      225.96      211.02      4.97 o
  14   0   4        9.77        6.66      1.35 o
  15   0   4      130.75      116.46      3.77 o
  16   0   4        0.13       -1.06      1.06 o
  17   0   4        7.68       13.19      2.33 o
  18   0   4        1.65        0.89      1.49 o
  19   0   4       26.34       26.64      3.01 o
  20   0   4        2.28        0.03      1.99 o
  21   0   4        1.26       -0.33      2.07 o
  22   0   4       25.65       18.36      3.63 o
 -23   1   4        0.74        0.86      1.71 o
 -22   1   4        9.33       13.07      2.22 o
 -21   1   4       67.84       72.42      3.84 o
 -20   1   4       21.20       20.47      1.99 o
 -19   1   4       18.05       20.11      2.15 o
 -18   1   4        0.00       -0.73      0.99 o
 -17   1   4       18.37       15.33      2.09 o
 -16   1   4        0.76        1.56      0.84 o
 -15   1   4       29.75       32.97      1.54 o
 -14   1   4       29.72       26.51      1.38 o
 -13   1   4     1682.65     1663.66     17.89 o
 -12   1   4      242.05      232.70      4.15 o
 -11   1   4       32.76       38.65      1.62 o
 -10   1   4      198.57      183.76      3.02 o
  -9   1   4       85.90       78.82      1.63 o
  -8   1   4        0.13        0.14      0.30 o
  -7   1   4       35.78       29.33      0.86 o
  -6   1   4       62.33       71.28      1.30 o
  -5   1   4      663.69      726.55      8.98 o
  -4   1   4       27.35       35.19      2.08 o
  -3   1   4        9.57       10.82      1.01 o
  -2   1   4      395.12      408.21     12.65 o
  -1   1   4      265.40      258.86      3.61 o
   0   1   4        0.54       -0.40      0.40 o
   1   1   4      134.84      113.77      2.77 o
   2   1   4      216.33      217.61      8.37 o
   3   1   4     1230.42     1210.40     14.89 o
   4   1   4       54.95       57.18      1.77 o
   5   1   4      964.79      964.45      9.80 o
   6   1   4      674.56      704.56      6.25 o
   7   1   4       98.64      113.19      1.62 o
   8   1   4       92.01      115.60      1.59 o
   9   1   4      210.38      201.99      2.54 o
  10   1   4      187.70      186.20      2.76 o
  11   1   4      231.06      230.29      3.25 o
  12   1   4       53.37       53.41      1.63 o
  13   1   4        4.03        8.31      0.97 o
  14   1   4      101.92      102.98      3.15 o
  15   1   4       17.02       16.29      1.69 o
  16   1   4       12.50       14.81      1.40 o
  17   1   4       12.72       12.79      1.37 o
  18   1   4       13.81       13.42      3.02 o
  19   1   4        6.40        7.51      2.03 o
  20   1   4        0.16        0.47      1.98 o
  21   1   4       11.43       10.99      2.19 o
  22   1   4        0.58        2.77      1.77 o
 -23   2   4        1.00        4.77      1.90 o
 -22   2   4        5.74        7.28      1.61 o
 -21   2   4        0.10       -0.35      0.99 o
 -20   2   4       25.09       22.13      1.82 o
 -19   2   4       62.91       67.08      2.56 o
 -18   2   4       41.70       43.40      2.38 o
 -17   2   4        0.02       -0.48      0.83 o
 -16   2   4       77.18       72.58      2.67 o
 -15   2   4      235.69      224.44      4.79 o
 -14   2   4      599.99      584.84      7.74 o
 -13   2   4       24.26       28.76      1.41 o
 -12   2   4      203.82      194.41      3.25 o
 -11   2   4        5.68        5.80      0.75 o
 -10   2   4      565.38      569.31      6.33 o
  -9   2   4     1098.34     1103.94     10.30 o
  -8   2   4        1.16        2.01      0.38 o
  -7   2   4        9.41        4.72      0.46 o
  -6   2   4      456.14      415.46      5.33 o
  -5   2   4     1261.61     1233.06     14.82 o
  -4   2   4     2488.91     2498.24     25.34 o
  -3   2   4       32.44       44.50      1.13 o
  -2   2   4       69.08       83.78      1.55 o
  -1   2   4       51.40       31.96      1.38 o
   0   2   4     2222.33     2149.86     18.66 o
   1   2   4     2960.21     2896.94     27.02 o
   2   2   4     3346.59     3356.20     30.83 o
   3   2   4     2590.50     2640.03     29.61 o
   4   2   4      172.77      147.42      2.58 o
   5   2   4      315.60      264.89      4.46 o
   6   2   4      125.26      107.37      2.32 o
   7   2   4        5.08        2.63      0.56 o
   8   2   4       66.13       72.78      1.77 o
   9   2   4       73.06       71.09      2.09 o
  10   2   4        0.04        0.34      0.50 o
  11   2   4      321.70      322.71      4.07 o
  12   2   4       44.64       39.45      1.77 o
  13   2   4        3.12        3.17      0.81 o
  14   2   4       40.57       43.72      1.77 o
  15   2   4        4.42        2.67      1.01 o
  16   2   4       16.62       12.71      1.32 o
  17   2   4       37.55       34.30      2.26 o
  18   2   4        1.19        0.49      1.11 o
  19   2   4       17.69       19.39      1.85 o
  20   2   4        8.92        8.25      1.70 o
  21   2   4        9.78       12.19      1.91 o
  22   2   4        7.00        6.55      2.18 o
 -22   3   4        0.84        2.67      1.19 o
 -21   3   4       22.03       20.00      1.81 o
 -20   3   4       20.02       22.41      1.88 o
 -19   3   4       11.49       11.59      1.68 o
 -18   3   4       34.20       32.87      2.03 o
 -17   3   4       42.12       39.29      2.95 o
 -16   3   4        0.16       -0.75      0.82 o
 -15   3   4       10.21        9.67      1.30 o
 -14   3   4      255.54      238.35      4.90 o
 -13   3   4       16.59       14.84      1.22 o
 -12   3   4        2.40        0.93      0.64 o
 -11   3   4       29.69       27.36      1.25 o
 -10   3   4      247.67      258.10      3.72 o
  -9   3   4      269.28      239.90      2.83 o
  -8   3   4      464.28      451.20      6.48 o
  -7   3   4       32.99       28.87      1.20 o
  -6   3   4      323.65      391.93      5.06 o
  -5   3   4      323.62      359.15      5.82 o
  -4   3   4       68.27       91.40      1.87 o
  -3   3   4      150.63      118.81      2.29 o
  -2   3   4      145.80      109.70      2.31 o
  -1   3   4     1374.91     1430.30     15.59 o
   0   3   4      100.09       83.24      1.88 o
   1   3   4     1093.44     1122.72     11.53 o
   2   3   4     1132.32     1147.21     13.34 o
   3   3   4       18.46       37.03      1.26 o
   4   3   4     1272.92     1368.09     16.28 o
   5   3   4      646.08      634.73      8.44 o
   6   3   4       14.40        9.37      1.07 o
   7   3   4       24.20       27.98      1.64 o
   8   3   4        3.01        4.82      1.58 o
   9   3   4      397.75      389.81      5.58 o
  10   3   4       62.08       55.04      2.00 o
  11   3   4       34.09       30.41      1.79 o
  12   3   4      160.61      179.05      2.87 o
  13   3   4      126.73      132.91      2.66 o
  14   3   4        0.26       -0.62      0.70 o
  15   3   4        0.74       -0.23      0.77 o
  16   3   4       10.00       10.84      1.24 o
  17   3   4      148.05      149.54      5.55 o
  18   3   4       25.48       30.60      2.09 o
  19   3   4       15.97        8.78      1.46 o
  20   3   4        0.15        1.88      2.33 o
  21   3   4       40.96       48.73      2.77 o
  22   3   4        5.52        8.01      2.36 o
 -22   4   4       54.60       57.02      2.77 o
 -21   4   4        3.36        5.61      1.36 o
 -20   4   4        0.19        0.50      1.54 o
 -19   4   4       23.05       25.42      1.93 o
 -18   4   4      221.87      240.09      9.94 o
 -17   4   4       44.55       45.21      2.45 o
 -16   4   4        0.66       -0.69      0.95 o
 -15   4   4       19.34       16.15      1.40 o
 -14   4   4      116.93      125.75      3.35 o
 -13   4   4       64.13       69.45      2.37 o
 -12   4   4      178.13      167.40      3.27 o
 -11   4   4        4.03        2.41      0.60 o
 -10   4   4       97.08       96.18      2.59 o
  -9   4   4      165.59      136.54      3.00 o
  -8   4   4       30.69       27.68      1.51 o
  -7   4   4       83.39       79.33      2.48 o
  -6   4   4      730.47      807.95      9.41 o
  -5   4   4     1779.05     1850.75     17.90 o
  -4   4   4       24.28       23.30      1.24 o
  -3   4   4       54.28       49.51      1.64 o
  -2   4   4      196.00      198.63      3.61 o
  -1   4   4      160.37      169.33      3.12 o
   0   4   4      286.76      322.39      4.39 o
   1   4   4      384.63      408.38      5.22 o
   2   4   4      850.31      850.86      8.57 o
   3   4   4      135.86      153.40      2.42 o
   4   4   4       24.62       21.38      1.19 o
   5   4   4       19.58       17.17      1.61 o
   6   4   4       52.26       43.71      2.40 o
   7   4   4       33.91       37.82      2.82 o
   8   4   4      128.01      118.49      3.85 o
   9   4   4      295.97      286.78      4.65 o
  10   4   4      379.59      371.75      5.64 o
  11   4   4        0.50        1.12      0.89 o
  12   4   4      308.60      315.00      5.76 o
  13   4   4       35.18       33.49      2.71 o
  14   4   4      149.24      159.83      5.43 o
  15   4   4       17.72       19.71      1.83 o
  16   4   4        9.32        9.49      1.03 o
  17   4   4       52.82       54.85      2.08 o
  18   4   4        4.72        2.99      0.97 o
  19   4   4        0.52       -0.28      0.95 o
  20   4   4       45.99       45.25      2.18 o
  21   4   4        0.01        1.39      1.09 o
 -21   5   4        1.14        2.94      1.20 o
 -20   5   4        0.43        0.32      1.09 o
 -19   5   4        7.86        9.90      1.44 o
 -18   5   4       13.43       12.48      1.47 o
 -17   5   4        1.20        1.34      1.00 o
 -16   5   4       13.93       14.18      1.33 o
 -15   5   4       82.48       76.69      2.31 o
 -14   5   4       18.67       14.44      1.13 o
 -13   5   4        1.43        0.87      1.16 o
 -12   5   4       39.55       47.89      2.66 o
 -11   5   4      158.66      135.31      3.68 o
 -10   5   4      346.17      348.17      5.81 o
  -9   5   4       55.44       57.64      2.86 o
  -8   5   4        0.02       -0.50      0.71 o
  -7   5   4        1.65        1.19      0.71 o
  -6   5   4      336.78      353.53      5.15 o
  -5   5   4      268.18      263.05      4.22 o
  -4   5   4       39.40       31.11      1.54 o
  -3   5   4       87.60       99.50      2.06 o
  -2   5   4        5.15        9.05      0.67 o
  -1   5   4      501.16      509.06      5.87 o
   0   5   4       17.31       19.22      1.16 o
   1   5   4       11.91       12.16      0.98 o
   2   5   4       26.57       19.32      0.85 o
   3   5   4      176.99      178.48      2.83 o
   4   5   4       28.38       21.85      1.08 o
   5   5   4       10.76        8.12      0.83 o
   6   5   4       30.61       35.53      2.31 o
   7   5   4        1.90        2.69      1.00 o
   8   5   4        3.55        3.13      1.19 o
   9   5   4      155.48      153.07      3.35 o
  10   5   4        0.41        1.05      0.95 o
  11   5   4      255.28      250.04      4.97 o
  12   5   4      135.09      140.65      3.71 o
  13   5   4        3.46        4.99      1.25 o
  14   5   4       13.85       15.82      1.69 o
  15   5   4        0.60       -1.10      1.10 o
  16   5   4       44.56       47.72      3.42 o
  17   5   4        4.40        5.37      1.51 o
  18   5   4        5.60        4.53      1.68 o
  19   5   4        3.75        3.20      1.54 o
  20   5   4        7.61        9.02      2.71 o
  21   5   4        6.70        5.41      1.79 o
 -20   6   4        0.00       -0.34      1.56 o
 -19   6   4       25.10       30.46      3.08 o
 -18   6   4       35.03       36.86      3.26 o
 -17   6   4       89.47       86.77      4.24 o
 -16   6   4       27.71       22.97      2.58 o
 -15   6   4        2.43        3.08      1.36 o
 -14   6   4       82.47       75.41      2.96 o
 -13   6   4       29.71       30.11      3.76 o
 -12   6   4        5.32        4.41      1.17 o
 -11   6   4        0.07       -0.80      0.80 o
 -10   6   4        4.02        3.98      1.19 o
  -9   6   4      155.07      159.14      4.14 o
  -8   6   4      166.21      171.76      3.76 o
  -7   6   4        6.19        4.08      1.02 o
  -6   6   4      113.53      107.87      3.14 o
  -5   6   4      269.41      252.65      4.27 o
  -4   6   4      471.01      464.66      5.68 o
  -3   6   4        4.18        2.13      0.63 o
  -2   6   4        7.81        5.16      1.11 o
  -1   6   4      238.39      223.16      2.95 o
   0   6   4      153.09      157.99      2.49 o
   1   6   4       10.13       10.26      0.68 o
   2   6   4      328.19      338.34      3.83 o
   3   6   4      176.02      157.27      2.58 o
   4   6   4        0.50       -0.38      0.71 o
   5   6   4       43.74       37.41      1.69 o
   6   6   4        0.61       -0.65      0.85 o
   7   6   4       31.41       39.69      2.62 o
   8   6   4      135.87      130.83      3.25 o
   9   6   4       56.63       57.88      2.38 o
  10   6   4        0.12       -0.37      1.29 o
  11   6   4        2.16        2.60      1.07 o
  12   6   4       53.21       53.05      2.94 o
  13   6   4       84.73       91.85      4.29 o
  14   6   4        1.03        1.23      1.90 o
  15   6   4       16.49       20.76      1.99 o
  16   6   4        0.31        0.19      1.30 o
  17   6   4        5.24        7.42      1.63 o
  18   6   4       46.20       48.84      3.00 o
  19   6   4        2.67        2.36      1.51 o
  20   6   4       13.67       17.60      2.22 o
 -19   7   4       18.52       12.81      2.36 o
 -18   7   4      102.08      114.02      6.53 o
 -17   7   4        3.74        0.57      2.79 o
 -16   7   4        0.46        2.16      1.54 o
 -15   7   4        9.85       13.57      2.46 o
 -14   7   4      111.06      114.56      4.59 o
 -13   7   4       58.49       67.76      3.48 o
 -12   7   4       51.88       46.97      3.07 o
 -11   7   4        6.41        5.51      1.40 o
 -10   7   4       15.33       13.72      1.61 o
  -9   7   4      383.13      380.89      7.41 o
  -8   7   4       74.42       78.29      3.01 o
  -7   7   4       92.79       90.53      3.51 o
  -6   7   4       14.87       16.52      1.73 o
  -5   7   4       33.41       34.13      1.74 o
  -4   7   4       10.15       12.42      1.26 o
  -3   7   4     1215.79     1224.49     14.32 o
  -2   7   4       84.78       77.13      1.83 o
  -1   7   4      325.08      308.01      3.91 o
   0   7   4      270.29      263.74      3.83 o
   1   7   4        9.64        9.39      0.98 o
   2   7   4      579.27      582.32      6.30 o
   3   7   4       93.67      107.23      2.28 o
   4   7   4        3.64        0.58      0.86 o
   5   7   4       33.42       29.80      1.73 o
   6   7   4        0.99        0.14      0.77 o
   7   7   4       12.94        7.97      1.12 o
   8   7   4       21.53       23.94      1.67 o
   9   7   4       86.56       93.00      2.92 o
  10   7   4        7.05        6.50      1.25 o
  11   7   4       30.22       30.15      2.07 o
  12   7   4       38.26       31.99      2.74 o
  13   7   4        6.92       10.29      1.82 o
  14   7   4        5.03        4.67      1.39 o
  15   7   4       40.28       42.63      2.93 o
  16   7   4        3.48        2.87      1.62 o
  17   7   4        1.75        0.89      1.86 o
  18   7   4        0.01       -1.12      1.60 o
  19   7   4        2.26       -0.31      1.71 o
 -18   8   4        0.50        2.02      1.72 o
 -17   8   4        3.30        2.95      2.64 o
 -16   8   4       13.98       15.39      2.36 o
 -15   8   4        6.88        3.78      2.90 o
 -14   8   4        9.02        7.15      2.98 o
 -13   8   4       35.03       34.76      2.94 o
 -12   8   4       12.09       12.05      3.09 o
 -11   8   4        0.05       -0.64      1.09 o
 -10   8   4        0.17       -0.80      1.05 o
  -9   8   4       41.43       41.66      2.64 o
  -8   8   4        0.15       -1.12      1.12 o
  -7   8   4       56.85       65.19      3.01 o
  -6   8   4      377.51      400.84      9.05 o
  -5   8   4        1.50        2.37      1.24 o
  -4   8   4       26.54       21.23      2.44 o
  -3   8   4        4.55        8.06      1.88 o
  -2   8   4       19.38       18.12      2.03 o
  -1   8   4       11.94        8.38      1.22 o
   0   8   4        0.59       -0.80      0.80 o
   1   8   4       67.56       77.63      2.57 o
   2   8   4      177.66      174.24      4.35 o
   3   8   4       92.75       92.27      3.31 o
   4   8   4       62.32       54.37      2.26 o
   5   8   4        9.62        7.64      1.93 o
   6   8   4       12.77       12.74      1.50 o
   7   8   4       51.80       45.57      2.26 o
   8   8   4        2.23        3.69      1.26 o
   9   8   4       30.05       30.84      2.24 o
  10   8   4       58.29       59.56      2.96 o
  11   8   4        0.06        0.49      1.24 o
  12   8   4        3.25        0.87      1.37 o
  13   8   4       14.81       12.37      1.97 o
  14   8   4        0.37       -0.36      1.42 o
  15   8   4        4.35        5.30      3.26 o
  16   8   4        0.43        1.43      1.66 o
  17   8   4        0.05       -0.25      1.59 o
  18   8   4        0.25        1.31      1.68 o
 -17   9   4       28.37       20.71      2.58 o
 -16   9   4        0.47        2.24      1.56 o
 -15   9   4        5.14        5.21      1.76 o
 -14   9   4        4.67        3.94      1.66 o
 -13   9   4       26.16       23.26      2.54 o
 -12   9   4       87.84       95.54      8.74 o
 -11   9   4        0.60        1.75      1.30 o
 -10   9   4       10.92       13.54      3.71 o
  -9   9   4       17.51       19.38      1.96 o
  -8   9   4       12.64       11.04      1.66 o
  -7   9   4        3.42        4.46      1.39 o
  -6   9   4      190.01      189.30      5.00 o
  -5   9   4        5.93        5.44      1.46 o
  -4   9   4      193.64      202.66      7.09 o
  -3   9   4       11.54        8.54      1.33 o
  -2   9   4      159.67      157.95      4.36 o
  -1   9   4        6.20        3.86      1.70 o
   0   9   4        2.45        3.06      1.09 o
   1   9   4       12.20       15.87      1.53 o
   2   9   4       22.82       18.40      1.58 o
   3   9   4       88.45       91.61      2.91 o
   4   9   4       74.80       67.84      2.58 o
   5   9   4       33.62       25.60      1.85 o
   6   9   4       43.13       34.97      2.09 o
   7   9   4        4.91        5.68      1.25 o
   8   9   4       15.14       20.07      1.80 o
   9   9   4       79.91       91.52      6.31 o
  10   9   4        1.20       -2.37      3.11 o
  11   9   4        1.34        0.75      1.37 o
  12   9   4        0.12       -0.37      1.54 o
  13   9   4        0.90        1.30      1.54 o
  14   9   4       21.36       20.81      2.56 o
  15   9   4        1.48       -1.91      1.91 o
  16   9   4        0.13       -1.42      1.78 o
 -15  10   4        6.54        7.46      1.87 o
 -14  10   4        0.00       -0.42      2.14 o
 -13  10   4       25.86       23.95      2.57 o
 -12  10   4        0.00        0.80      1.48 o
 -11  10   4        3.19        2.75      1.78 o
 -10  10   4       14.88       17.59      1.97 o
  -9  10   4        9.30        8.35      1.66 o
  -8  10   4       27.47       28.14      2.31 o
  -7  10   4       51.95       50.77      2.81 o
  -6  10   4        4.24        7.26      1.98 o
  -5  10   4        0.01       -0.27      1.12 o
  -4  10   4        1.54        2.04      1.07 o
  -3  10   4       59.80       60.55      3.05 o
  -2  10   4        7.25        5.82      1.44 o
  -1  10   4        0.53        0.81      1.21 o
   0  10   4       42.33       52.82      2.44 o
   1  10   4        0.75       -0.26      1.03 o
   2  10   4       50.25       56.01      3.66 o
   3  10   4        2.21        0.63      1.02 o
   4  10   4       18.38       19.34      1.93 o
   5  10   4        3.26        0.81      1.11 o
   6  10   4       16.64       22.51      1.88 o
   7  10   4        2.52        0.27      1.19 o
   8  10   4        0.00        0.06      1.18 o
   9  10   4       10.69        8.98      1.65 o
  10  10   4       54.81       54.88      5.50 o
  11  10   4       10.81       14.18      2.02 o
  12  10   4        7.29        6.21      2.62 o
  13  10   4        0.33        0.76      1.53 o
  14  10   4        4.26        5.50      1.82 o
 -12  11   4        2.08        1.74      1.58 o
 -11  11   4       30.59       30.60      4.21 o
 -10  11   4        0.11       -1.39      1.39 o
  -9  11   4        0.00        0.89      1.27 o
  -8  11   4       17.00       18.11      1.99 o
  -7  11   4        0.29        0.59      1.09 o
  -6  11   4        2.82        1.40      1.23 o
  -5  11   4       12.99       16.24      1.62 o
  -4  11   4        0.99        1.60      1.27 o
  -3  11   4        1.38       -0.55      1.70 o
  -2  11   4        9.44       11.13      1.71 o
  -1  11   4        0.05       -1.20      1.20 o
   0  11   4        8.92        5.25      1.45 o
   1  11   4        1.68        1.98      1.52 o
   2  11   4        9.09       13.04      1.58 o
   3  11   4       10.11        7.08      1.67 o
   4  11   4        0.22       -0.55      1.07 o
   5  11   4        9.88        7.95      1.87 o
   6  11   4        0.04       -1.08      1.14 o
   7  11   4        3.74        3.72      1.42 o
   8  11   4       41.11       42.44      2.82 o
   9  11   4       36.34       31.92      2.73 o
  10  11   4        1.46        3.54      1.58 o
  11  11   4        1.39        1.34      1.56 o
  12  11   4        1.03       -1.04      1.53 o
  -9  12   4        3.80        6.03      1.39 o
  -8  12   4        1.20        5.16      1.35 o
  -7  12   4        2.42        1.25      1.18 o
  -6  12   4        3.33        0.56      1.35 o
  -5  12   4       15.63       14.50      1.93 o
  -4  12   4        3.08        1.29      1.29 o
  -3  12   4        2.95        3.06      1.40 o
  -2  12   4       12.39       16.00      2.68 o
  -1  12   4        7.64        5.51      1.51 o
   0  12   4        0.05       -0.58      1.23 o
   1  12   4        1.87       -0.65      1.23 o
   2  12   4        7.78        6.29      1.53 o
   3  12   4       11.13       10.93      1.88 o
   4  12   4        0.00       -1.15      1.15 o
   5  12   4       15.11       13.34      1.74 o
   6  12   4       12.59        9.87      1.65 o
   7  12   4        8.81       10.59      1.85 o
   8  12   4        0.90        0.89      1.67 o
   9  12   4        6.06        5.96      1.70 o
  -3  13   4        0.03       -1.16      1.16 o
  -2  13   4        0.69       -0.33      1.22 o
  -1  13   4        0.06        0.21      1.25 o
   0  13   4        1.42        1.17      2.19 o
   1  13   4        1.79        1.34      1.29 o
   2  13   4        1.44        1.77      1.34 o
 -22   1   5       45.05       40.16      4.01 o
 -21   1   5        3.30        2.44      1.56 o
 -20   1   5       17.51       23.37      2.10 o
 -19   1   5       32.86       33.54      2.37 o
 -18   1   5       50.27       51.00      4.00 o
 -17   1   5       96.03       90.04      2.91 o
 -16   1   5        3.27        3.86      0.98 o
 -15   1   5       15.19       15.66      1.74 o
 -14   1   5       44.03       42.69      1.85 o
 -13   1   5      693.76      686.54      9.41 o
 -12   1   5        7.11        2.50      0.84 o
 -11   1   5        3.38        6.42      0.84 o
 -10   1   5        0.24        1.34      0.63 o
  -9   1   5        7.51        7.16      1.28 o
  -8   1   5       26.96       24.07      1.11 o
  -7   1   5      162.61      146.96      2.36 o
  -6   1   5       58.18       58.68      1.67 o
  -5   1   5       98.91      106.64      2.97 o
  -4   1   5      806.60      893.11     13.03 o
  -3   1   5      402.64      403.93      8.50 o
  -2   1   5      874.88      942.85     10.46 o
  -1   1   5        8.48        6.27      0.60 o
   0   1   5       18.05       19.71      0.75 o
   1   1   5       24.92       22.40      0.85 o
   2   1   5       44.14       53.76      1.30 o
   3   1   5      181.81      180.22      3.37 o
   4   1   5     2173.51     2351.73     22.20 o
   5   1   5      172.09      206.00      4.43 o
   6   1   5        1.64        1.84      0.65 o
   7   1   5       79.03       74.68      1.48 o
   8   1   5      143.70      136.77      2.38 o
   9   1   5      759.26      759.72      9.21 o
  10   1   5      120.35      127.01      2.74 o
  11   1   5        3.77        2.41      0.74 o
  12   1   5       26.51       25.19      1.52 o
  13   1   5      326.03      327.42      5.00 o
  14   1   5        0.32       -0.70      0.70 o
  15   1   5       62.79       69.17      2.43 o
  16   1   5        7.75        6.77      1.18 o
  17   1   5       11.65       13.21      1.41 o
  18   1   5       28.49       30.98      2.91 o
  19   1   5       20.10       19.61      3.35 o
  20   1   5       10.20       13.19      1.93 o
  21   1   5        2.74        3.62      1.54 o
  22   1   5        0.51       -0.94      2.12 o
 -22   2   5        0.02        0.86      1.64 o
 -21   2   5       10.83       13.80      1.89 o
 -20   2   5       25.72       24.21      2.58 o
 -19   2   5      182.42      189.20      8.60 o
 -18   2   5       72.02       75.45      3.82 o
 -17   2   5        6.78        5.62      2.49 o
 -16   2   5       63.78       58.71      2.51 o
 -15   2   5       93.11       99.30      2.71 o
 -14   2   5      342.69      349.09      5.85 o
 -13   2   5        8.38        9.98      1.00 o
 -12   2   5      126.42      121.08      2.54 o
 -11   2   5      749.08      764.64      9.01 o
 -10   2   5        0.27        0.79      0.74 o
  -9   2   5      665.81      611.73      7.30 o
  -8   2   5      389.02      374.44      5.76 o
  -7   2   5      555.15      589.11      7.27 o
  -6   2   5      118.59      129.88      3.21 o
  -5   2   5       22.13       17.59      0.99 o
  -4   2   5     1340.34     1335.93     14.47 o
  -3   2   5      225.64      288.37      4.05 o
  -2   2   5      926.57      905.14     10.23 o
  -1   2   5      339.47      344.18      4.97 o
   0   2   5       17.33       20.96      0.99 o
   1   2   5      124.94      148.08      2.44 o
   2   2   5       94.52       93.95      2.07 o
   3   2   5      384.97      363.98      4.95 o
   4   2   5     2865.50     2866.38     27.11 o
   5   2   5        4.44        4.96      0.82 o
   6   2   5       42.35       32.13      1.52 o
   7   2   5        6.48        4.36      1.02 o
   8   2   5       97.82      105.01      2.07 o
   9   2   5        0.58        0.99      0.65 o
  10   2   5      132.42      127.81      2.62 o
  11   2   5       63.20       60.32      1.61 o
  12   2   5      155.51      153.69      3.28 o
  13   2   5        2.60        1.37      0.77 o
  14   2   5      133.08      125.52      4.15 o
  15   2   5        0.08        0.64      0.80 o
  16   2   5       46.83       47.93      4.35 o
  17   2   5        3.72        3.34      1.15 o
  18   2   5        0.38        0.23      1.07 o
  19   2   5        0.37        0.06      1.15 o
  20   2   5        0.37       -0.69      1.25 o
  21   2   5       15.87       11.11      1.89 o
 -22   3   5        0.48        2.64      1.62 o
 -21   3   5        0.53       -0.57      1.29 o
 -20   3   5        0.70       -0.12      1.22 o
 -19   3   5       15.82       14.32      1.58 o
 -18   3   5       46.43       46.51      2.36 o
 -17   3   5       10.21       10.79      1.48 o
 -16   3   5       85.60       82.31      3.03 o
 -15   3   5        0.17       -0.26      0.75 o
 -14   3   5      262.91      269.75      4.72 o
 -13   3   5       44.38       42.16      1.84 o
 -12   3   5      241.79      214.94      3.48 o
 -11   3   5      300.49      317.38      6.02 o
 -10   3   5      671.65      669.38      9.29 o
  -9   3   5      176.76      185.78      3.68 o
  -8   3   5       14.54       19.46      1.49 o
  -7   3   5        5.78        7.21      0.92 o
  -6   3   5      112.62      107.77      2.23 o
  -5   3   5      310.19      316.45      4.09 o
  -4   3   5        3.18        0.87      0.59 o
  -3   3   5      314.51      378.03      5.29 o
  -2   3   5       17.65       17.30      1.15 o
  -1   3   5      395.60      401.01      4.85 o
   0   3   5      295.09      271.65      3.95 o
   1   3   5     1572.67     1499.97     13.80 o
   2   3   5       94.96       93.65      1.84 o
   3   3   5     1432.14     1375.89     13.75 o
   4   3   5      214.54      224.82      3.53 o
   5   3   5      918.12      991.83     11.32 o
   6   3   5        0.72        1.63      0.77 o
   7   3   5      196.86      191.34      3.60 o
   8   3   5       18.78       23.65      1.56 o
   9   3   5        0.02        0.27      0.65 o
  10   3   5      185.88      178.77      3.59 o
  11   3   5        1.34        3.88      0.98 o
  12   3   5      259.49      266.13      6.85 o
  13   3   5      157.35      158.63      4.11 o
  14   3   5       30.48       29.51      2.15 o
  15   3   5        2.32        0.93      1.33 o
  16   3   5       76.47       81.75      3.62 o
  17   3   5        5.85        3.45      1.15 o
  18   3   5       19.08       18.20      1.51 o
  19   3   5        2.29        0.09      0.98 o
  20   3   5        1.56       -0.13      1.05 o
  21   3   5        0.16        0.97      1.93 o
 -21   4   5       10.72       15.64      1.69 o
 -20   4   5       11.35       11.33      1.51 o
 -19   4   5        0.41       -0.96      0.96 o
 -18   4   5      104.86      104.76      3.08 o
 -17   4   5       84.20       92.64      2.79 o
 -16   4   5       14.22       12.49      1.35 o
 -15   4   5       11.83        9.74      1.14 o
 -14   4   5      137.61      127.44      3.74 o
 -13   4   5      234.40      235.79      5.24 o
 -12   4   5       17.41       15.80      1.61 o
 -11   4   5       97.19       79.72      2.41 o
 -10   4   5        4.45        5.84      1.00 o
  -9   4   5       82.19       79.76      2.44 o
  -8   4   5      819.08      780.05     12.07 o
  -7   4   5      244.65      241.38      4.47 o
  -6   4   5       71.21       51.21      2.09 o
  -5   4   5       52.03       56.97      2.21 o
  -4   4   5       66.22       53.31      1.47 o
  -3   4   5       39.06       43.19      1.32 o
  -2   4   5      514.16      467.64      5.74 o
  -1   4   5       61.21       64.42      2.40 o
   0   4   5      399.83      420.48      6.70 o
   1   4   5       67.32       63.80      1.92 o
   2   4   5       34.66       35.78      1.14 o
   3   4   5      513.92      517.60      5.74 o
   4   4   5       95.01       93.48      2.00 o
   5   4   5        4.22        4.40      0.68 o
   6   4   5        4.03        8.23      1.14 o
   7   4   5        0.19        0.02      0.55 o
   8   4   5       94.04       92.24      2.45 o
   9   4   5       89.75       91.84      2.54 o
  10   4   5       20.69       19.65      1.48 o
  11   4   5      144.30      143.33      3.39 o
  12   4   5       24.41       27.73      2.54 o
  13   4   5       99.86       98.98      3.87 o
  14   4   5       24.56       24.18      1.93 o
  15   4   5        3.27       -0.22      1.13 o
  16   4   5       42.30       42.31      3.09 o
  17   4   5        1.83       -0.14      1.88 o
  18   4   5       10.86        9.83      2.27 o
  19   4   5        9.11        9.28      2.06 o
  20   4   5        4.49        4.68      1.87 o
  21   4   5        0.75        0.74      2.23 o
 -21   5   5        7.45        4.22      2.47 o
 -20   5   5        9.19        8.35      1.80 o
 -19   5   5       35.81       33.93      3.02 o
 -18   5   5        0.01        0.21      1.44 o
 -17   5   5       19.99       21.20      2.57 o
 -16   5   5        8.40       10.88      1.65 o
 -15   5   5       66.04       61.20      4.01 o
 -14   5   5      128.72      127.44      4.52 o
 -13   5   5       29.10       26.28      2.06 o
 -12   5   5       49.10       39.00      2.36 o
 -11   5   5       87.72       88.58      3.06 o
 -10   5   5      156.61      158.61      4.12 o
  -9   5   5      324.41      321.21      5.52 o
  -8   5   5      149.68      148.31      3.42 o
  -7   5   5      120.39      112.67      2.69 o
  -6   5   5        2.24        1.09      0.85 o
  -5   5   5     1057.61     1050.36     11.07 o
  -4   5   5     1057.91     1053.32     11.06 o
  -3   5   5       99.56       96.67      1.98 o
  -2   5   5       54.11       58.58      2.02 o
  -1   5   5       71.04       69.32      2.20 o
   0   5   5       87.59      109.74      2.53 o
   1   5   5      838.95      832.21      9.51 o
   2   5   5       86.00       82.62      2.49 o
   3   5   5      120.32      116.21      2.08 o
   4   5   5      295.14      296.99      3.90 o
   5   5   5       47.90       50.79      1.54 o
   6   5   5       93.23       92.43      2.66 o
   7   5   5        7.70        7.94      1.20 o
   8   5   5       18.47       19.60      1.37 o
   9   5   5       43.86       37.82      2.16 o
  10   5   5       22.78       24.57      1.77 o
  11   5   5      151.68      146.64      3.80 o
  12   5   5       86.59       90.34      3.07 o
  13   5   5        0.61       -0.51      1.04 o
  14   5   5        0.72        0.75      1.18 o
  15   5   5       22.57       24.30      2.14 o
  16   5   5       34.11       32.48      2.46 o
  17   5   5        2.08        2.15      1.44 o
  18   5   5        4.56        1.43      1.42 o
  19   5   5       16.46       15.76      2.21 o
  20   5   5        0.16       -1.40      1.48 o
 -20   6   5        3.42        4.41      1.64 o
 -19   6   5        4.87        4.27      1.65 o
 -18   6   5        0.97        1.27      1.42 o
 -17   6   5       27.98       34.53      2.59 o
 -16   6   5       41.21       46.83      4.68 o
 -15   6   5        8.56        7.72      2.00 o
 -14   6   5        0.04        0.22      1.29 o
 -13   6   5        4.35        2.28      1.49 o
 -12   6   5      112.33       94.33      4.69 o
 -11   6   5       22.05       16.03      1.69 o
 -10   6   5       35.56       28.67      2.21 o
  -9   6   5       68.15       68.51      2.78 o
  -8   6   5        1.51        3.47      1.14 o
  -7   6   5      152.70      163.38      3.37 o
  -6   6   5      101.61      100.83      2.89 o
  -5   6   5       97.22       88.67      2.49 o
  -4   6   5       27.47       27.48      1.30 o
  -3   6   5      761.10      734.05      8.29 o
  -2   6   5      232.74      234.12      3.48 o
  -1   6   5      216.56      206.48      5.21 o
   0   6   5      248.48      258.63      4.57 o
   1   6   5      277.28      270.25      4.36 o
   2   6   5      169.96      196.96      4.31 o
   3   6   5        0.19       -0.50      0.50 o
   4   6   5        3.58        4.17      0.71 o
   5   6   5       10.95        6.54      0.97 o
   6   6   5       32.79       27.55      1.56 o
   7   6   5        7.40        4.81      1.01 o
   8   6   5        8.34        5.24      1.02 o
   9   6   5       26.49       23.90      2.47 o
  10   6   5        3.01        1.65      1.02 o
  11   6   5       35.09       34.17      2.15 o
  12   6   5       41.30       47.65      2.50 o
  13   6   5        7.76        6.97      1.41 o
  14   6   5        8.24       10.10      1.61 o
  15   6   5        4.67        4.92      1.43 o
  16   6   5       66.83       66.86      3.26 o
  17   6   5        1.69        1.19      1.36 o
  18   6   5        4.25        2.57      1.52 o
  19   6   5       11.66       12.06      1.96 o
 -19   7   5        0.01        1.41      1.86 o
 -18   7   5       60.36       65.22      4.17 o
 -17   7   5        5.60        3.44      1.85 o
 -16   7   5        1.19        1.23      1.69 o
 -15   7   5       91.00       86.86      7.92 o
 -14   7   5       20.68       17.20      1.91 o
 -13   7   5       49.04       53.29      2.86 o
 -12   7   5        0.19       -0.28      1.13 o
 -11   7   5        0.81        1.81      1.35 o
 -10   7   5       60.38       57.14      4.92 o
  -9   7   5      164.29      148.13      5.03 o
  -8   7   5        6.71        3.09      1.38 o
  -7   7   5        1.22        1.22      1.15 o
  -6   7   5       44.12       47.55      2.33 o
  -5   7   5        0.69       -0.19      0.83 o
  -4   7   5       85.20       85.96      4.23 o
  -3   7   5       46.11       42.46      2.54 o
  -2   7   5      197.24      187.26      3.41 o
  -1   7   5       39.57       40.66      1.48 o
   0   7   5      388.45      392.95      6.14 o
   1   7   5        0.34        0.18      0.90 o
   2   7   5        0.27        1.07      0.58 o
   3   7   5       44.07       44.24      1.92 o
   4   7   5       14.91       14.06      1.10 o
   5   7   5       24.84       24.92      1.53 o
   6   7   5       13.61       15.73      1.69 o
   7   7   5       13.59       13.33      1.32 o
   8   7   5        6.82        4.77      1.26 o
   9   7   5       89.54       88.67      3.32 o
  10   7   5        2.06        1.85      1.08 o
  11   7   5        1.68       -0.32      1.03 o
  12   7   5       15.57       12.86      1.63 o
  13   7   5        0.60       -0.10      1.23 o
  14   7   5        0.20       -1.16      1.16 o
  15   7   5        2.33        0.97      1.52 o
  16   7   5        0.14       -0.55      1.31 o
  17   7   5        2.77        1.33      1.44 o
  18   7   5        0.00       -0.15      1.45 o
 -17   8   5        9.66       10.67      2.29 o
 -16   8   5        8.93       12.42      2.33 o
 -15   8   5        4.72        3.61      1.75 o
 -14   8   5        0.06       -1.22      1.41 o
 -13   8   5       24.61       26.02      2.78 o
 -12   8   5        1.61        2.93      1.93 o
 -11   8   5        0.27        0.80      1.50 o
 -10   8   5        0.58       -0.11      1.40 o
  -9   8   5        4.25        0.70      1.80 o
  -8   8   5        2.50       -1.04      1.73 o
  -7   8   5        0.31        0.74      1.42 o
  -6   8   5      160.12      162.89      4.75 o
  -5   8   5       53.04       61.35      3.18 o
  -4   8   5        2.79        1.65      0.98 o
  -3   8   5       35.99       43.06      1.77 o
  -2   8   5       62.00       59.71      1.93 o
  -1   8   5       63.23       67.80      2.07 o
   0   8   5        8.12        6.26      0.70 o
   1   8   5        2.79        2.43      0.80 o
   2   8   5      124.02      109.29      2.23 o
   3   8   5       30.92       42.80      1.87 o
   4   8   5       33.90       33.71      1.71 o
   5   8   5       19.64       21.36      1.52 o
   6   8   5       14.86       11.71      2.23 o
   7   8   5       23.66       20.05      1.74 o
   8   8   5        0.93        0.89      1.01 o
   9   8   5        0.00        1.30      1.06 o
  10   8   5       12.56       14.02      1.81 o
  11   8   5       31.66       32.37      2.47 o
  12   8   5       11.03       11.24      1.64 o
  13   8   5       10.92        7.86      1.53 o
  14   8   5        1.84        3.32      1.62 o
  15   8   5        6.27        6.88      1.82 o
  16   8   5        0.00       -0.49      1.48 o
  17   8   5        5.48        7.84      2.01 o
 -16   9   5        1.27        3.82      1.81 o
 -15   9   5        1.41        0.86      3.53 o
 -14   9   5        5.78        5.29      1.79 o
 -13   9   5        1.18        0.38      1.57 o
 -12   9   5       17.18       25.56      2.77 o
 -11   9   5       62.32       74.67      6.84 o
 -10   9   5       20.52       22.63      2.59 o
  -9   9   5        3.93        4.88      1.73 o
  -8   9   5        2.50        5.66      2.19 o
  -7   9   5       67.03       78.67      3.88 o
  -6   9   5        0.69        0.89      1.49 o
  -5   9   5        0.12        0.01      1.30 o
  -4   9   5        4.33        2.38      1.26 o
  -3   9   5       11.20        9.81      1.54 o
  -2   9   5        0.31       -0.93      0.98 o
  -1   9   5        8.25        4.55      1.12 o
   0   9   5       56.62       53.21      3.18 o
   1   9   5      129.27      133.52      3.31 o
   2   9   5       11.50        9.57      2.13 o
   3   9   5        6.07        3.82      1.05 o
   4   9   5       16.90       15.20      2.34 o
   5   9   5        6.59        4.68      3.08 o
   6   9   5        9.37        6.63      1.33 o
   7   9   5        2.25        2.81      1.21 o
   8   9   5        1.49        1.99      1.25 o
   9   9   5       15.18       16.36      4.04 o
  10   9   5        0.54        0.64      1.33 o
  11   9   5        6.97        7.51      1.69 o
  12   9   5        0.35        0.17      1.36 o
  13   9   5       10.44       12.86      2.05 o
  14   9   5       12.03       14.58      2.11 o
  15   9   5        2.29        1.47      1.64 o
 -14  10   5        7.98       11.03      2.84 o
 -13  10   5        1.84        2.80      1.72 o
 -12  10   5        0.29        0.18      1.56 o
 -11  10   5        4.39        4.49      1.81 o
 -10  10   5        3.68        2.63      1.98 o
  -9  10   5        1.28        2.10      1.93 o
  -8  10   5        0.00        1.17      1.57 o
  -7  10   5        7.68        9.35      2.74 o
  -6  10   5       24.60       21.36      2.01 o
  -5  10   5       58.97       66.60      2.89 o
  -4  10   5        1.91        3.12      1.30 o
  -3  10   5        2.67        2.50      2.04 o
  -2  10   5       12.81       16.65      1.84 o
  -1  10   5       61.44       59.15      3.94 o
   0  10   5        6.94        7.41      2.07 o
   1  10   5        6.64        4.83      1.92 o
   2  10   5        4.76        4.13      1.15 o
   3  10   5        8.15        5.82      1.84 o
   4  10   5        1.80        0.76      1.49 o
   5  10   5        0.00        1.41      1.13 o
   6  10   5       12.14        9.23      1.50 o
   7  10   5        2.22        2.81      1.89 o
   8  10   5        4.42        4.60      1.44 o
   9  10   5        3.63        2.59      2.83 o
  10  10   5        0.04        1.01      1.32 o
  11  10   5        1.92       -0.70      1.82 o
  12  10   5        0.01       -2.56      2.56 o
  13  10   5        3.28        3.14      1.98 o
 -11  11   5        0.02       -1.41      1.41 o
 -10  11   5       20.46       19.91      2.47 o
  -9  11   5        0.47        1.30      2.06 o
  -8  11   5       19.76       19.72      6.07 o
  -7  11   5       12.22       11.03      1.69 o
  -6  11   5        0.40        1.34      1.30 o
  -5  11   5        1.08       -0.55      1.15 o
  -4  11   5       15.96       12.44      2.73 o
  -3  11   5        1.95        2.76      2.68 o
  -2  11   5        1.95        5.38      1.89 o
  -1  11   5        3.82        2.86      1.38 o
   0  11   5       19.38       18.80      1.95 o
   1  11   5        0.13        0.39      1.16 o
   2  11   5        0.66        1.22      1.14 o
   3  11   5        0.00       -0.32      1.10 o
   4  11   5        4.39        3.53      1.30 o
   5  11   5        2.53        3.35      1.31 o
   6  11   5        2.11        3.33      1.36 o
   7  11   5        0.80       -1.21      1.21 o
   8  11   5       33.97       34.57      2.51 o
   9  11   5        0.82       -0.40      1.34 o
  10  11   5        6.02        4.59      1.68 o
  11  11   5        0.28       -1.22      1.42 o
  -8  12   5       21.35       24.35      2.18 o
  -7  12   5        0.19        1.92      1.56 o
  -6  12   5        0.08        1.54      1.54 o
  -5  12   5        0.65       -1.58      1.58 o
  -4  12   5        0.34       -0.63      1.36 o
  -3  12   5        2.48       -0.13      1.36 o
  -2  12   5        4.30        3.68      1.72 o
  -1  12   5       16.62       16.19      1.97 o
   0  12   5        1.96        3.45      1.40 o
   1  12   5        1.60        1.79      1.56 o
   2  12   5        0.03       -0.83      1.18 o
   3  12   5        9.73       14.07      1.86 o
   4  12   5        6.05        6.86      1.71 o
   5  12   5        2.67        2.35      1.41 o
   6  12   5        0.39        0.77      1.36 o
   7  12   5        0.57       -1.37      1.37 o
 -22   0   6        0.03        2.25      2.38 o
 -21   0   6       29.67       25.94      3.79 o
 -20   0   6       15.73       12.50      2.84 o
 -19   0   6      258.91      294.75     10.64 o
 -18   0   6       44.62       52.80      3.24 o
 -17   0   6       15.28       19.71      2.23 o
 -16   0   6      297.68      327.70      8.02 o
 -15   0   6      607.88      604.16     12.39 o
 -14   0   6       18.38       20.51      2.02 o
 -13   0   6        4.61        2.16      1.14 o
 -12   0   6      408.44      415.39      8.94 o
 -11   0   6     1463.76     1489.11     32.26 o
 -10   0   6     3290.73     3268.96     53.45 o
  -9   0   6     1117.93     1146.47     34.62 o
  -8   0   6       77.17       79.58      7.54 o
  -7   0   6       11.28       14.78      1.13 o
  -6   0   6      600.16      569.19     28.74 o
  -5   0   6     1998.57     1944.97     59.37 o
  -4   0   6     1628.84     1541.30     45.11 o
  -3   0   6      386.29      425.15     14.11 o
  -2   0   6      267.55      303.37     10.01 o
  -1   0   6      468.35      434.19     12.84 o
   0   0   6     1397.37     1401.27     25.05 o
   1   0   6      680.45      610.86     13.76 o
   2   0   6     1492.85     1407.43     25.26 o
   3   0   6       50.07       39.65      2.86 o
   4   0   6      364.79      340.19      8.24 o
   5   0   6        0.71        0.11      0.56 o
   6   0   6     1096.86     1077.90     15.55 o
   7   0   6       38.83       49.96      2.52 o
   8   0   6      294.89      291.02      5.65 o
   9   0   6        2.63        4.35      1.41 o
  10   0   6       12.91       15.06      1.52 o
  11   0   6       42.28       44.56      2.39 o
  12   0   6       12.10       11.97      1.55 o
  13   0   6        1.46        2.00      1.11 o
  14   0   6       68.12       66.29      3.05 o
  15   0   6       34.32       29.92      2.45 o
  16   0   6        2.34        5.02      1.70 o
  17   0   6      109.44      106.88      4.81 o
  18   0   6        0.88       -0.14      1.61 o
  19   0   6       16.24       16.39      5.06 o
  20   0   6       24.01       20.84      2.94 o
  21   0   6        5.45        9.17      2.97 o
 -22   1   6        2.65        3.23      1.69 o
 -21   1   6       30.01       30.67      2.83 o
 -20   1   6        2.87        1.74      1.47 o
 -19   1   6        0.02       -0.13      1.40 o
 -18   1   6       14.78       16.72      1.76 o
 -17   1   6        0.95       -0.11      0.93 o
 -16   1   6        0.02       -0.48      0.87 o
 -15   1   6       19.46       20.47      1.49 o
 -14   1   6        0.75        0.34      1.06 o
 -13   1   6        0.24       -0.09      0.99 o
 -12   1   6       14.22       13.72      1.18 o
 -11   1   6      391.57      379.16      7.29 o
 -10   1   6        0.61        1.55      0.73 o
  -9   1   6      185.66      177.79      5.16 o
  -8   1   6       24.28       26.51      1.02 o
  -7   1   6       59.96       59.89      3.25 o
  -6   1   6       64.57       71.42      3.46 o
  -5   1   6      144.32      151.82      4.03 o
  -4   1   6      114.05      123.99      2.28 o
  -3   1   6       43.42       56.46      1.45 o
  -2   1   6      129.53      131.66      2.14 o
  -1   1   6      261.46      283.31      3.80 o
   0   1   6       85.74       82.76      2.63 o
   1   1   6        8.82        5.67      0.59 o
   2   1   6       42.58       42.59      1.65 o
   3   1   6        5.97       11.13      0.81 o
   4   1   6      470.23      494.55      6.28 o
   5   1   6      145.05      147.02      3.38 o
   6   1   6       40.91       35.51      1.79 o
   7   1   6        9.17        8.46      0.97 o
   8   1   6       13.88       10.41      1.07 o
   9   1   6        0.24       -0.67      0.68 o
  10   1   6        0.38        0.39      0.50 o
  11   1   6       21.78       19.87      1.14 o
  12   1   6       37.03       37.62      1.57 o
  13   1   6        1.98        2.67      0.80 o
  14   1   6        0.07        0.58      0.81 o
  15   1   6       13.70       13.34      1.39 o
  16   1   6        1.28        1.24      0.97 o
  17   1   6       11.44       10.95      1.39 o
  18   1   6        0.24       -0.11      1.10 o
  19   1   6        0.32       -1.09      1.09 o
  20   1   6        5.94        4.60      1.56 o
  21   1   6        0.41        1.77      2.09 o
 -21   2   6        6.69        6.18      1.56 o
 -20   2   6       16.73       14.38      1.91 o
 -19   2   6        4.14        0.85      1.35 o
 -18   2   6       97.56      101.85      3.95 o
 -17   2   6        3.16        1.69      1.64 o
 -16   2   6       18.74       18.76      1.67 o
 -15   2   6       81.80       78.06      2.47 o
 -14   2   6       91.51       92.49      2.55 o
 -13   2   6       12.40       14.94      1.45 o
 -12   2   6      322.12      319.26      6.37 o
 -11   2   6      663.20      646.64      8.69 o
 -10   2   6      258.69      243.82      5.31 o
  -9   2   6      577.50      577.21     10.46 o
  -8   2   6       16.86       13.59      1.20 o
  -7   2   6        8.48        9.91      1.67 o
  -6   2   6      163.58      162.69      5.11 o
  -5   2   6      482.88      465.88     12.42 o
  -4   2   6      120.28       96.21      3.59 o
  -3   2   6      822.77      832.63     11.16 o
  -2   2   6       36.01       50.08      2.90 o
  -1   2   6      208.26      194.64      4.62 o
   0   2   6      111.76      120.26      4.11 o
   1   2   6        1.03        1.85      0.75 o
   2   2   6      182.54      179.62      5.19 o
   3   2   6      608.48      596.47      8.51 o
   4   2   6      341.31      346.07      6.88 o
   5   2   6     1317.37     1370.05     26.34 o
   6   2   6        6.51       11.26      1.59 o
   7   2   6       81.28       68.64      3.04 o
   8   2   6       15.04       13.32      1.19 o
   9   2   6      108.91      112.32      2.97 o
  10   2   6       24.04       30.26      1.76 o
  11   2   6       35.09       37.81      1.97 o
  12   2   6       40.66       29.27      2.05 o
  13   2   6       77.23       72.78      2.94 o
  14   2   6       67.56       71.37      3.12 o
  15   2   6        4.76        4.46      1.37 o
  16   2   6        0.85        1.04      1.24 o
  17   2   6        4.18        5.79      1.03 o
  18   2   6        5.61        3.72      1.03 o
  19   2   6        0.06        2.39      1.89 o
  20   2   6        2.25        4.45      2.14 o
  21   2   6        0.06        0.59      2.02 o
 -21   3   6       38.79       44.69      2.79 o
 -20   3   6        3.93        3.97      1.36 o
 -19   3   6       11.52        9.33      1.71 o
 -18   3   6        9.85        8.62      2.27 o
 -17   3   6        0.27        1.52      2.54 o
 -16   3   6        0.01       -0.02      0.91 o
 -15   3   6        0.39       -0.42      0.95 o
 -14   3   6        5.01        5.80      1.60 o
 -13   3   6      233.54      209.59      5.01 o
 -12   3   6        5.63        5.60      1.26 o
 -11   3   6       65.13       54.87      2.22 o
 -10   3   6      261.87      251.54      4.70 o
  -9   3   6       42.69       35.86      2.14 o
  -8   3   6        6.67        7.55      1.27 o
  -7   3   6      175.38      160.50      5.29 o
  -6   3   6       90.10       96.38      3.41 o
  -5   3   6        6.43        1.87      0.78 o
  -4   3   6      303.38      324.17      5.45 o
  -3   3   6      255.67      264.61      5.11 o
  -2   3   6        0.89        1.29      0.64 o
  -1   3   6      856.18      872.39     10.20 o
   0   3   6        9.91        9.63      1.05 o
   1   3   6       28.88       24.06      1.35 o
   2   3   6       24.38       25.91      1.33 o
   3   3   6       87.51       84.44      2.48 o
   4   3   6      123.86      133.56      2.81 o
   5   3   6      521.24      532.19      7.02 o
   6   3   6        2.82        2.62      0.73 o
   7   3   6       12.49       10.46      0.98 o
   8   3   6       61.35       59.82      2.10 o
   9   3   6        5.98        8.03      1.32 o
  10   3   6      192.14      197.04      4.47 o
  11   3   6      255.99      254.74      8.65 o
  12   3   6        2.53        2.43      1.22 o
  13   3   6       10.13        7.39      1.71 o
  14   3   6        0.37       -1.03      1.03 o
  15   3   6        2.29        4.66      1.44 o
  16   3   6        0.87        1.74      1.42 o
  17   3   6       22.19       27.61      2.67 o
  18   3   6        1.94        3.95      2.52 o
  19   3   6        8.62        5.79      1.89 o
  20   3   6        0.06        0.72      1.61 o
 -21   4   6        4.32        3.72      4.02 o
 -20   4   6        1.50       -0.01      1.77 o
 -19   4   6        8.00        9.06      2.22 o
 -18   4   6       70.07       70.72      5.31 o
 -17   4   6      101.80      104.50      6.09 o
 -16   4   6        1.97        3.85      1.35 o
 -15   4   6       11.49        7.97      1.43 o
 -14   4   6      114.76       97.87      3.41 o
 -13   4   6       16.47       17.74      2.46 o
 -12   4   6        6.85       12.18      1.53 o
 -11   4   6       26.55       23.96      1.65 o
 -10   4   6       94.74       91.85      2.96 o
  -9   4   6       34.09       27.42      2.07 o
  -8   4   6       14.87       15.88      1.37 o
  -7   4   6        5.86        5.11      1.40 o
  -6   4   6      153.75      150.79      3.49 o
  -5   4   6       36.36       46.31      1.68 o
  -4   4   6      477.23      466.68      8.41 o
  -3   4   6       51.44       48.91      1.71 o
  -2   4   6      179.14      179.02      3.13 o
  -1   4   6       26.93       27.51      1.75 o
   0   4   6       56.62       43.70      1.93 o
   1   4   6       81.34       71.81      2.30 o
   2   4   6      266.62      271.57      4.32 o
   3   4   6      590.34      576.74      6.90 o
   4   4   6        0.09        0.33      0.62 o
   5   4   6        0.04       -0.34      0.78 o
   6   4   6       30.50       36.95      2.39 o
   7   4   6        0.27        1.87      0.72 o
   8   4   6       50.28       58.12      2.13 o
   9   4   6        0.71       -0.74      0.74 o
  10   4   6       43.21       36.78      2.01 o
  11   4   6       87.60       83.70      3.11 o
  12   4   6        1.44        2.88      1.25 o
  13   4   6      192.41      208.96      5.60 o
  14   4   6        8.44        9.77      1.82 o
  15   4   6        3.53        3.33      1.70 o
  16   4   6        8.11       10.90      1.98 o
  17   4   6       13.00       18.81      3.44 o
  18   4   6       27.12       30.63      2.89 o
  19   4   6        0.28        0.71      1.60 o
  20   4   6        0.09        1.76      1.78 o
 -20   5   6       26.95       29.41      3.83 o
 -19   5   6       18.52       21.68      2.33 o
 -18   5   6       21.51       20.09      2.25 o
 -17   5   6        1.81        1.83      1.80 o
 -16   5   6        0.24       -1.54      2.05 o
 -15   5   6       53.58       48.59      4.35 o
 -14   5   6        0.93        1.75      1.20 o
 -13   5   6       72.17       79.27      3.14 o
 -12   5   6       17.06       11.14      1.53 o
 -11   5   6        2.32        0.98      1.17 o
 -10   5   6        9.59        8.70      1.21 o
  -9   5   6      132.47      130.24      4.05 o
  -8   5   6       10.65        7.62      1.17 o
  -7   5   6       43.91       43.91      2.17 o
  -6   5   6       32.30       24.71      1.73 o
  -5   5   6        5.47        3.43      0.77 o
  -4   5   6        8.25        9.03      1.11 o
  -3   5   6      843.46      827.68      9.89 o
  -2   5   6      165.20      152.74      3.91 o
  -1   5   6        2.55        1.28      1.32 o
   0   5   6       14.86       12.60      1.37 o
   1   5   6       84.03       85.22      3.12 o
   2   5   6      574.15      574.33      8.01 o
   3   5   6       64.17       68.04      2.56 o
   4   5   6      311.43      293.77      4.28 o
   5   5   6       45.57       55.48      1.80 o
   6   5   6       11.48       10.37      1.11 o
   7   5   6        0.23       -0.69      0.69 o
   8   5   6        3.54        1.30      0.82 o
   9   5   6        2.36        2.35      0.95 o
  10   5   6       13.77       13.96      1.52 o
  11   5   6       21.25       19.00      1.76 o
  12   5   6       55.90       52.35      2.75 o
  13   5   6       21.16       22.15      1.98 o
  14   5   6        0.20       -0.72      1.32 o
  15   5   6       44.58       49.52      3.32 o
  16   5   6       22.86       21.59      2.55 o
  17   5   6       10.75       10.57      2.05 o
  18   5   6        2.07        1.03      1.73 o
  19   5   6        8.09        6.40      2.08 o
 -19   6   6        8.82       11.21      1.97 o
 -18   6   6       38.01       41.96      2.99 o
 -17   6   6       36.94       41.38      2.84 o
 -16   6   6       13.41       10.93      1.78 o
 -15   6   6        1.16        0.07      1.44 o
 -14   6   6        7.95        7.94      1.77 o
 -13   6   6      115.36      115.23      3.84 o
 -12   6   6        0.02        0.19      1.17 o
 -11   6   6       18.29       17.21      2.05 o
 -10   6   6        7.67        4.92      1.68 o
  -9   6   6       25.38       19.57      2.35 o
  -8   6   6       25.13       25.22      1.83 o
  -7   6   6       12.07        7.10      1.17 o
  -6   6   6        7.77       14.20      1.65 o
  -5   6   6        0.02        0.69      0.89 o
  -4   6   6       88.82       90.13      2.21 o
  -3   6   6        7.64        8.39      1.36 o
  -2   6   6       33.01       33.86      2.31 o
  -1   6   6      173.93      169.16      4.04 o
   0   6   6       17.57       15.62      1.58 o
   1   6   6       74.17       68.28      2.43 o
   2   6   6       25.46       35.68      1.99 o
   3   6   6      137.52      143.93      6.19 o
   4   6   6       41.84       35.55      1.41 o
   5   6   6       56.54       60.89      2.15 o
   6   6   6        0.64       -0.03      0.75 o
   7   6   6        6.32        7.21      1.10 o
   8   6   6       33.05       35.26      1.98 o
   9   6   6       10.69       11.98      1.45 o
  10   6   6       45.70       40.74      2.30 o
  11   6   6       10.49        7.11      1.38 o
  12   6   6      144.58      149.62      4.10 o
  13   6   6       13.69       17.53      2.42 o
  14   6   6        6.67        6.46      1.75 o
  15   6   6        7.47        5.70      1.53 o
  16   6   6        1.87        1.49      1.40 o
  17   6   6        0.35        0.24      1.55 o
  18   6   6        1.00       -1.25      1.86 o
 -18   7   6        1.58        2.58      1.59 o
 -17   7   6       47.60       52.12      3.24 o
 -16   7   6        5.53        1.10      1.91 o
 -15   7   6        8.40        7.80      1.66 o
 -14   7   6        5.53        3.59      1.64 o
 -13   7   6       24.16       30.28      4.72 o
 -12   7   6      211.53      219.87      6.57 o
 -11   7   6        2.70        3.03      2.07 o
 -10   7   6       46.22       52.26      3.94 o
  -9   7   6       30.46       31.61      2.38 o
  -8   7   6       94.34      114.52      3.79 o
  -7   7   6       49.42       51.21      2.78 o
  -6   7   6       95.28       97.64      4.00 o
  -5   7   6       27.76       30.25      2.15 o
  -4   7   6        7.31        8.43      0.90 o
  -3   7   6       26.47       33.73      2.09 o
  -2   7   6      125.15      137.07      3.71 o
  -1   7   6        2.16       -0.28      0.95 o
   0   7   6       14.33       16.62      1.64 o
   1   7   6       63.26       55.72      2.62 o
   2   7   6        4.63        5.55      1.27 o
   3   7   6      353.01      358.45      7.94 o
   4   7   6        4.94        5.94      1.60 o
   5   7   6       14.52       10.22      1.47 o
   6   7   6        2.81        1.29      0.85 o
   7   7   6        7.76        8.96      1.22 o
   8   7   6        0.34       -1.00      1.00 o
   9   7   6       39.02       46.51      2.34 o
  10   7   6       20.14       21.98      1.83 o
  11   7   6        1.92        0.58      1.13 o
  12   7   6       16.77       21.89      1.97 o
  13   7   6        0.00       -0.13      1.21 o
  14   7   6       20.13       19.85      2.19 o
  15   7   6        2.77        0.82      1.38 o
  16   7   6        2.90        0.56      1.47 o
  17   7   6        0.15        0.54      1.46 o
 -17   8   6        0.16        1.91      3.20 o
 -16   8   6        6.09       10.87      3.01 o
 -15   8   6        2.91        1.49      2.91 o
 -14   8   6        4.43        6.61      2.02 o
 -13   8   6        2.65        2.36      1.82 o
 -12   8   6        0.21       -0.79      1.28 o
 -11   8   6        0.48        0.46      1.50 o
 -10   8   6        7.55        9.77      2.04 o
  -9   8   6        0.05        0.09      1.38 o
  -8   8   6        7.26        7.72      1.58 o
  -7   8   6       37.61       30.61      2.38 o
  -6   8   6      120.83      120.26      4.02 o
  -5   8   6        0.16        0.79      1.21 o
  -4   8   6       27.36       33.03      3.38 o
  -3   8   6        8.32       11.58      1.50 o
  -2   8   6       79.36       73.99      2.88 o
  -1   8   6       15.20       10.99      1.50 o
   0   8   6       10.66       15.34      1.62 o
   1   8   6       12.73        9.56      1.77 o
   2   8   6       52.04       50.10      3.25 o
   3   8   6       19.73       15.73      2.07 o
   4   8   6        0.45       -0.14      1.36 o
   5   8   6       18.98       20.08      2.06 o
   6   8   6       38.83       36.84      2.04 o
   7   8   6       32.86       29.17      3.35 o
   8   8   6        1.12        1.54      1.20 o
   9   8   6       12.86       11.49      1.46 o
  10   8   6        9.69        6.60      1.53 o
  11   8   6        0.49        0.03      1.11 o
  12   8   6        3.59        1.97      1.33 o
  13   8   6        0.11        2.65      1.36 o
  14   8   6        0.19        1.09      2.02 o
  15   8   6        0.98       -1.29      1.35 o
  16   8   6        0.60        1.68      1.52 o
 -15   9   6        5.84        6.30      4.02 o
 -14   9   6       13.38       18.33      3.02 o
 -13   9   6        5.73        2.74      1.85 o
 -12   9   6        6.58        9.36      4.37 o
 -11   9   6       35.92       33.42      3.23 o
 -10   9   6        1.99        0.21      1.67 o
  -9   9   6       42.31       42.62      3.48 o
  -8   9   6       30.57       26.65      3.80 o
  -7   9   6        1.36        1.92      2.25 o
  -6   9   6       10.86        9.78      2.95 o
  -5   9   6      115.94      108.51      4.03 o
  -4   9   6        4.80        5.96      1.53 o
  -3   9   6       38.80       47.16      2.16 o
  -2   9   6       24.29       31.98      2.22 o
  -1   9   6        0.57        1.03      1.12 o
   0   9   6       71.81       62.02      4.05 o
   1   9   6       83.15       86.18      3.93 o
   2   9   6        2.38        3.33      1.57 o
   3   9   6        4.29       -0.24      1.38 o
   4   9   6       17.90       14.20      2.16 o
   5   9   6        2.38        3.28      0.91 o
   6   9   6        1.81        3.11      1.10 o
   7   9   6        0.46       -0.56      1.19 o
   8   9   6        1.72        2.68      1.15 o
   9   9   6       16.47       15.65      3.25 o
  10   9   6        2.14       -0.66      1.29 o
  11   9   6       17.40       19.88      2.19 o
  12   9   6       11.29       17.03      3.48 o
  13   9   6        0.67       -1.41      1.44 o
  14   9   6        0.92        0.80      2.09 o
 -13  10   6        0.40        0.83      2.36 o
 -12  10   6        7.40        3.79      1.91 o
 -11  10   6        9.70       13.16      2.35 o
 -10  10   6        2.07        0.27      1.68 o
  -9  10   6       18.33       18.41      2.84 o
  -8  10   6       16.53       13.72      7.52 o
  -7  10   6        2.28        3.66      1.80 o
  -6  10   6       14.65       16.63      1.87 o
  -5  10   6       70.33       72.35      3.00 o
  -4  10   6        7.61        7.86      1.44 o
  -3  10   6        4.51        4.09      1.15 o
  -2  10   6       10.93       10.09      2.97 o
  -1  10   6        9.36        5.65      2.56 o
   0  10   6        7.79        9.06      2.35 o
   1  10   6       24.53       29.51      3.29 o
   2  10   6        0.38        1.41      1.87 o
   3  10   6       16.91       15.65      3.79 o
   4  10   6        7.32        6.44      1.74 o
   5  10   6        2.60        3.22      1.10 o
   6  10   6        0.00       -0.38      1.57 o
   7  10   6        5.19        6.86      1.42 o
   8  10   6        0.30       -0.77      1.22 o
   9  10   6        1.16       -1.25      1.25 o
  10  10   6        8.60        9.23      1.76 o
  11  10   6       10.72       12.96      2.00 o
  12  10   6        0.73        1.11      1.53 o
 -10  11   6        0.48       -0.81      1.58 o
  -9  11   6        3.09        3.08      1.76 o
  -8  11   6        1.21        3.16      1.50 o
  -7  11   6        0.12        1.38      1.39 o
  -6  11   6       19.40       18.79      4.06 o
  -5  11   6        5.38        7.44      1.50 o
  -4  11   6        2.20        1.78      1.36 o
  -3  11   6        2.77        2.53      1.27 o
  -2  11   6        0.00       -0.81      1.12 o
  -1  11   6       19.58       14.87      3.31 o
   0  11   6       30.83       35.70      4.49 o
   1  11   6        3.44        3.39      2.67 o
   2  11   6        0.57       -0.93      2.37 o
   3  11   6        0.11        0.86      3.05 o
   4  11   6        7.41       10.58      5.91 o
   5  11   6        9.67       11.62      1.46 o
   6  11   6        0.18        1.88      1.21 o
   7  11   6       22.40       28.44      3.34 o
   8  11   6       27.61       31.10      2.93 o
   9  11   6        0.24       -1.22      1.34 o
  -5  12   6        1.54        0.09      1.39 o
  -4  12   6        9.40        8.31      1.66 o
  -3  12   6        0.06        0.55      1.23 o
  -2  12   6        1.33        1.52      2.16 o
  -1  12   6        0.23       -0.65      1.93 o
   0  12   6        0.97       -1.80      1.80 o
   1  12   6        1.73        5.34      2.55 o
   2  12   6        0.01       -0.29      2.27 o
   3  12   6        2.10        0.05      2.36 o
   4  12   6        4.24        5.58      2.39 o
 -21   1   7        2.56        2.41      1.61 o
 -20   1   7        0.04        0.20      1.43 o
 -19   1   7       21.33       20.44      1.93 o
 -18   1   7       14.79       18.05      1.82 o
 -17   1   7       33.34       36.35      2.01 o
 -16   1   7        0.41       -0.18      0.88 o
 -15   1   7        3.27        3.59      1.00 o
 -14   1   7        0.07        0.12      0.78 o
 -13   1   7       43.03       45.34      3.17 o
 -12   1   7        0.34       -0.49      0.68 o
 -11   1   7        4.41        4.63      0.81 o
 -10   1   7       41.19       46.02      2.37 o
  -9   1   7        8.68        5.07      1.33 o
  -8   1   7       15.82       20.32      3.04 o
  -7   1   7        1.77       -0.76      0.76 o
  -6   1   7        1.13        2.63      0.90 o
  -5   1   7       11.24       11.91      2.12 o
  -4   1   7       91.14      103.55      3.16 o
  -3   1   7        1.66        0.16      1.13 o
  -2   1   7      388.28      403.66      9.82 o
  -1   1   7       26.23       30.71      3.34 o
   0   1   7       26.24       21.58      1.43 o
   1   1   7        0.16        0.34      0.65 o
   2   1   7      154.15      157.93      3.27 o
   3   1   7      141.24      123.59      2.87 o
   4   1   7      128.37      127.50      3.20 o
   5   1   7       19.22       19.67      1.25 o
   6   1   7       33.57       31.29      1.71 o
   7   1   7       87.59       94.67      2.48 o
   8   1   7        0.03       -0.69      0.69 o
   9   1   7      142.29      139.41      3.19 o
  10   1   7      212.15      206.07      4.10 o
  11   1   7        8.99       11.36      1.32 o
  12   1   7       75.00       83.49      2.70 o
  13   1   7       25.03       27.84      3.54 o
  14   1   7        0.56        1.71      1.18 o
  15   1   7       23.25       20.53      2.29 o
  16   1   7        8.07        9.61      1.65 o
  17   1   7        4.56        2.92      1.63 o
  18   1   7        6.18        8.01      1.92 o
  19   1   7        8.13        6.12      1.84 o
  20   1   7        2.05        3.43      2.12 o
 -21   2   7        0.96       -0.12      1.46 o
 -20   2   7        3.22        3.65      1.51 o
 -19   2   7        0.16        0.00      1.65 o
 -18   2   7      178.49      195.99      7.09 o
 -17   2   7       64.27       62.44      2.69 o
 -16   2   7        5.64        5.68      1.12 o
 -15   2   7       12.12       13.05      1.38 o
 -14   2   7      172.57      176.60      4.62 o
 -13   2   7      162.91      173.34      4.55 o
 -12   2   7      192.79      187.67      6.20 o
 -11   2   7       96.61       84.46      3.04 o
 -10   2   7      239.43      241.55      5.44 o
  -9   2   7       58.71       58.15      3.72 o
  -8   2   7      471.67      487.55      8.65 o
  -7   2   7       36.97       33.32      1.99 o
  -6   2   7      232.56      237.11      5.10 o
  -5   2   7        4.28        3.71      2.13 o
  -4   2   7      408.42      442.54     15.29 o
  -3   2   7        0.04       -0.42      1.31 o
  -2   2   7      324.38      330.75      8.83 o
  -1   2   7       46.80       54.85      3.61 o
   0   2   7       52.11       51.83      3.90 o
   1   2   7      106.83       92.78      2.73 o
   2   2   7       12.31       11.99      1.18 o
   3   2   7      115.96      128.26      3.09 o
   4   2   7      166.05      165.42      4.00 o
   5   2   7      194.56      209.26      3.88 o
   6   2   7       12.10       16.22      1.31 o
   7   2   7       20.55       18.51      1.39 o
   8   2   7       28.57       33.42      1.80 o
   9   2   7        0.27       -0.27      0.80 o
  10   2   7       37.55       35.85      2.58 o
  11   2   7        0.06        0.54      0.93 o
  12   2   7       29.06       29.71      2.15 o
  13   2   7        6.10        6.28      1.39 o
  14   2   7       49.80       48.05      5.37 o
  15   2   7        1.77        1.82      1.29 o
  16   2   7       68.62       75.08      3.46 o
  17   2   7        1.10        3.23      1.45 o
  18   2   7        0.44        1.39      1.52 o
  19   2   7        1.27       -0.25      1.93 o
 -20   3   7       11.95       12.99      3.17 o
 -19   3   7        1.58        3.83      2.24 o
 -18   3   7        2.81       -1.42      1.42 o
 -17   3   7        0.18        0.24      1.47 o
 -16   3   7        5.15        8.24      1.87 o
 -15   3   7       31.93       32.96      2.86 o
 -14   3   7       68.33       70.48      2.95 o
 -13   3   7       13.54       14.81      1.70 o
 -12   3   7       13.88       15.99      1.78 o
 -11   3   7      127.60      135.42      8.46 o
 -10   3   7        0.90        0.16      1.04 o
  -9   3   7      341.29      351.36      6.96 o
  -8   3   7        0.13        0.81      1.02 o
  -7   3   7        0.74        0.27      1.00 o
  -6   3   7      174.00      167.40      4.24 o
  -5   3   7      169.96      187.26      4.56 o
  -4   3   7      274.48      297.25      6.08 o
  -3   3   7        7.82        6.32      0.96 o
  -2   3   7       76.90       73.91      2.25 o
  -1   3   7        4.13        2.98      1.51 o
   0   3   7       28.66       33.11      4.37 o
   1   3   7      128.68      136.74      4.71 o
   2   3   7      529.73      539.72      7.30 o
   3   3   7       44.39       46.17      1.91 o
   4   3   7      132.51      125.04      2.95 o
   5   3   7       37.30       33.88      1.74 o
   6   3   7       23.11       18.47      1.40 o
   7   3   7       42.71       44.04      1.99 o
   8   3   7       62.68       61.12      2.78 o
   9   3   7        0.02       -0.81      0.81 o
  10   3   7        1.04        1.15      1.06 o
  11   3   7      107.84      104.59      4.00 o
  12   3   7       12.20       10.37      1.57 o
  13   3   7       13.23       12.30      1.73 o
  14   3   7        0.67        0.25      1.17 o
  15   3   7        0.02       -0.56      1.20 o
  16   3   7        5.05        2.75      1.56 o
  17   3   7        0.25       -0.99      1.42 o
  18   3   7        0.13        0.21      1.52 o
  19   3   7        0.21        1.44      1.62 o
 -20   4   7        2.84        0.10      1.78 o
 -19   4   7       33.11       36.13      4.46 o
 -18   4   7       13.45        8.79      2.83 o
 -17   4   7       11.10        5.90      1.88 o
 -16   4   7       15.54       14.97      2.36 o
 -15   4   7       13.65       15.43      2.27 o
 -14   4   7       84.73       77.94      9.62 o
 -13   4   7        0.45        1.71      1.70 o
 -12   4   7       95.46       92.21      3.36 o
 -11   4   7       95.69       95.95      3.38 o
 -10   4   7        0.36        2.16      1.27 o
  -9   4   7       77.00       82.60      5.38 o
  -8   4   7       87.35       93.04      3.26 o
  -7   4   7       54.69       56.56      4.29 o
  -6   4   7       65.12       58.24      2.36 o
  -5   4   7      147.43      127.78      3.84 o
  -4   4   7       64.85       63.30      1.98 o
  -3   4   7       56.92       53.72      1.86 o
  -2   4   7       39.17       38.12      1.86 o
  -1   4   7       29.38       32.42      1.98 o
   0   4   7       33.33       35.89      2.06 o
   1   4   7        1.58        1.22      0.94 o
   2   4   7      210.80      205.20      3.92 o
   3   4   7       12.81       12.77      1.59 o
   4   4   7     1063.10     1062.01     12.79 o
   5   4   7       44.36       42.54      1.94 o
   6   4   7        0.63       -0.03      0.80 o
   7   4   7        7.49        6.84      1.09 o
   8   4   7        0.79        0.13      0.93 o
   9   4   7       49.30       50.70      2.48 o
  10   4   7        1.27        1.02      1.10 o
  11   4   7       13.83       10.15      1.55 o
  12   4   7       12.90       10.82      1.63 o
  13   4   7        2.00        0.92      1.27 o
  14   4   7        2.84        3.04      1.50 o
  15   4   7       11.65        9.87      2.91 o
  16   4   7        1.18       -0.48      1.49 o
  17   4   7        8.18        9.28      2.03 o
  18   4   7        1.54       -0.51      1.55 o
  19   4   7        0.22        0.66      1.64 o
 -19   5   7        0.92       -1.79      1.79 o
 -18   5   7       54.34       53.08      5.29 o
 -17   5   7       10.35        7.32      2.80 o
 -16   5   7       46.01       44.83      3.50 o
 -15   5   7       21.65       25.10      2.77 o
 -14   5   7       39.41       36.28      3.13 o
 -13   5   7       17.90       12.58      2.08 o
 -12   5   7        0.97        1.79      1.15 o
 -11   5   7       35.04       38.36      2.48 o
 -10   5   7      376.50      372.26      6.56 o
  -9   5   7       38.69       46.75      3.25 o
  -8   5   7      104.04       97.96      3.07 o
  -7   5   7        9.08       10.65      1.36 o
  -6   5   7       23.20       33.44      2.02 o
  -5   5   7      109.26      118.36      3.33 o
  -4   5   7       31.39       36.47      1.65 o
  -3   5   7      290.76      303.92      4.92 o
  -2   5   7      226.38      215.24      5.06 o
  -1   5   7      544.26      537.87      8.58 o
   0   5   7        0.05       -0.97      0.97 o
   1   5   7      242.60      259.35      5.94 o
   2   5   7       18.72       20.51      1.64 o
   3   5   7        7.22        6.19      1.50 o
   4   5   7       15.67       16.54      1.47 o
   5   5   7       32.61       38.79      1.71 o
   6   5   7       36.33       41.83      2.39 o
   7   5   7       38.37       38.49      2.18 o
   8   5   7        2.29       -0.26      0.95 o
   9   5   7       10.13        7.64      1.34 o
  10   5   7        1.20       -1.50      1.50 o
  11   5   7        5.50        4.74      1.49 o
  12   5   7       25.09       16.47      2.04 o
  13   5   7       31.44       35.41      2.80 o
  14   5   7        0.55        2.46      1.53 o
  15   5   7        5.73        5.89      1.87 o
  16   5   7        0.28        0.53      1.58 o
  17   5   7        0.62        0.63      1.62 o
  18   5   7       18.48       20.22      2.63 o
 -18   6   7        4.61        5.42      1.74 o
 -17   6   7       50.10       55.25      8.19 o
 -16   6   7       20.80       21.70      2.68 o
 -15   6   7        0.21       -0.58      1.50 o
 -14   6   7       23.35       21.21      2.10 o
 -13   6   7        3.15       -0.91      1.21 o
 -12   6   7        0.07        1.39      1.31 o
 -11   6   7        2.07        0.10      1.22 o
 -10   6   7       10.29        7.55      1.56 o
  -9   6   7       20.86       18.73      2.20 o
  -8   6   7       24.47       15.53      1.62 o
  -7   6   7        4.77        6.84      1.32 o
  -6   6   7       97.07       95.46      3.79 o
  -5   6   7        0.94       -0.38      1.04 o
  -4   6   7      292.68      293.48      6.08 o
  -3   6   7       71.17       68.93      3.12 o
  -2   6   7       28.30       22.01      1.85 o
  -1   6   7       22.13       19.73      1.75 o
   0   6   7       35.39       44.15      3.76 o
   1   6   7        7.68        9.42      1.43 o
   2   6   7       39.56       35.86      2.09 o
   3   6   7        4.03        1.64      1.13 o
   4   6   7       96.56       97.92      3.68 o
   5   6   7        0.22        1.30      0.85 o
   6   6   7        7.03        8.07      1.35 o
   7   6   7       13.47       12.89      1.55 o
   8   6   7        2.00        0.73      1.16 o
   9   6   7        1.12       -1.45      1.76 o
  10   6   7        0.58        1.33      1.32 o
  11   6   7        4.45        3.14      1.45 o
  12   6   7       22.67       21.73      2.30 o
  13   6   7       18.61       24.07      2.46 o
  14   6   7        5.10        5.43      2.75 o
  15   6   7        0.55        4.14      1.73 o
  16   6   7        2.91       -1.50      1.50 o
  17   6   7       10.07        9.04      2.09 o
 -17   7   7       12.59       13.02      2.02 o
 -16   7   7        4.02        5.09      1.77 o
 -15   7   7       23.49       19.00      2.55 o
 -14   7   7       24.64       16.00      2.40 o
 -13   7   7       18.72       11.50      2.18 o
 -12   7   7       18.15       16.91      4.13 o
 -11   7   7        2.74        1.27      1.37 o
 -10   7   7       38.44       38.79      2.74 o
  -9   7   7       54.71       46.41      4.24 o
  -8   7   7       16.81       11.78      1.70 o
  -7   7   7        1.67        2.57      1.27 o
  -6   7   7        2.05       -0.12      1.08 o
  -5   7   7       52.02       53.09      2.72 o
  -4   7   7       24.07       20.37      2.04 o
  -3   7   7       29.50       32.48      2.22 o
  -2   7   7       13.17       17.23      1.84 o
  -1   7   7       65.89       59.90      2.74 o
   0   7   7      127.39      120.36      3.78 o
   1   7   7        0.01       -0.14      1.06 o
   2   7   7        0.01        0.81      1.05 o
   3   7   7       43.16       32.14      3.53 o
   4   7   7        2.47        5.18      1.63 o
   5   7   7       15.93       17.24      2.27 o
   6   7   7        6.96        6.18      1.13 o
   7   7   7        5.45        2.96      1.08 o
   8   7   7       35.31       31.07      2.28 o
   9   7   7        8.88        7.70      1.39 o
  10   7   7        0.01       -1.04      1.04 o
  11   7   7        0.79        0.78      1.18 o
  12   7   7        5.18        6.79      1.53 o
  13   7   7        1.11        1.92      1.37 o
  14   7   7       16.02       15.56      1.96 o
  15   7   7        9.21       11.08      1.86 o
  16   7   7        1.05        3.52      1.79 o
 -15   8   7        1.31        0.67      1.48 o
 -14   8   7        9.39       10.88      2.90 o
 -13   8   7        3.36        0.39      1.60 o
 -12   8   7        3.64       -0.41      1.47 o
 -11   8   7        1.05       -2.07      2.94 o
 -10   8   7        0.26        2.58      1.41 o
  -9   8   7       26.90       28.91      2.72 o
  -8   8   7        4.10        4.38      1.46 o
  -7   8   7        1.07        1.56      1.32 o
  -6   8   7        6.63        5.19      1.47 o
  -5   8   7       13.23       13.19      1.89 o
  -4   8   7        0.46       -0.35      1.08 o
  -3   8   7        0.89       -0.09      1.06 o
  -2   8   7       14.41       14.84      1.74 o
  -1   8   7       23.22       26.68      2.10 o
   0   8   7       10.18        9.61      1.52 o
   1   8   7        3.58        0.20      1.44 o
   2   8   7        8.68       10.39      1.94 o
   3   8   7       28.60       24.28      2.56 o
   4   8   7       10.94       18.63      2.37 o
   5   8   7       14.20       16.18      2.26 o
   6   8   7        8.78       11.96      2.76 o
   7   8   7        1.02        1.24      1.38 o
   8   8   7        6.12        8.64      1.35 o
   9   8   7        3.26        1.05      1.14 o
  10   8   7        0.23        0.49      1.20 o
  11   8   7        7.86        8.43      1.60 o
  12   8   7       24.14       25.96      2.26 o
  13   8   7        0.12        0.67      1.43 o
  14   8   7        0.91       -1.32      1.32 o
 -13   9   7        4.00        4.49      3.57 o
 -12   9   7        0.77       -0.59      1.73 o
 -11   9   7       23.52       24.11      2.81 o
 -10   9   7        4.48        6.84      2.04 o
  -9   9   7        6.94        5.78      1.95 o
  -8   9   7        0.33       -1.53      1.53 o
  -7   9   7        6.16        8.85      2.12 o
  -6   9   7        0.02        0.87      1.32 o
  -5   9   7       16.55       15.69      2.04 o
  -4   9   7       25.31       22.87      2.76 o
  -3   9   7        7.11        7.86      1.97 o
  -2   9   7       15.62       14.00      1.75 o
  -1   9   7        0.04       -1.29      1.29 o
   0   9   7       45.04       38.31      3.31 o
   1   9   7       17.54       21.31      4.11 o
   2   9   7        2.18        0.98      1.54 o
   3   9   7        3.36        3.26      2.53 o
   4   9   7        3.20        1.43      1.65 o
   5   9   7        0.47        1.46      2.97 o
   6   9   7        6.84       10.19      2.91 o
   7   9   7        0.53       -0.68      0.91 o
   8   9   7        0.15        0.01      1.25 o
   9   9   7        9.04       11.60      1.57 o
  10   9   7        0.24       -1.13      1.13 o
  11   9   7        0.00       -0.17      1.27 o
  12   9   7        1.37        1.87      1.41 o
 -11  10   7        1.03       -1.68      1.68 o
 -10  10   7        6.04        6.05      3.25 o
  -9  10   7        2.48        1.35      2.09 o
  -8  10   7       19.98       20.59      7.07 o
  -7  10   7        0.51        0.82      2.19 o
  -6  10   7        1.65        1.97      1.45 o
  -5  10   7        4.51        4.97      2.70 o
  -4  10   7       10.51       12.39      3.24 o
  -3  10   7        0.00       -2.14      2.14 o
  -2  10   7        3.98        9.41      3.18 o
  -1  10   7        0.55        0.20      2.32 o
   0  10   7        4.97        1.61      2.04 o
   1  10   7        0.04       -1.73      1.73 o
   2  10   7        5.12        1.86      2.20 o
   3  10   7        1.82       -0.31      2.03 o
   4  10   7        4.03        6.75      2.49 o
   5  10   7        1.50        5.07      2.41 o
   6  10   7        0.03       -0.53      2.02 o
   7  10   7        2.65        0.86      2.38 o
   8  10   7        2.88        3.83      1.31 o
   9  10   7        5.59        5.91      1.52 o
  10  10   7        2.41        3.66      2.52 o
  -7  11   7       16.14       18.38      2.83 o
  -6  11   7        0.50        0.69      1.95 o
  -5  11   7        8.83        8.45      2.86 o
  -4  11   7       18.74       13.73      3.33 o
  -3  11   7        0.07       -1.94      1.94 o
  -2  11   7        4.96        6.43      2.82 o
  -1  11   7       11.78       12.71      3.42 o
   0  11   7        2.28       -0.06      2.39 o
   1  11   7        1.51        1.27      2.71 o
   2  11   7       10.17        8.42      2.69 o
   3  11   7        4.25        6.40      2.54 o
   4  11   7        1.20       -0.33      2.10 o
   5  11   7        0.25        0.34      2.22 o
   6  11   7       10.99        7.92      2.68 o
 -20   0   8        4.01        5.43      2.27 o
 -19   0   8       94.45       99.27      8.10 o
 -18   0   8       71.39       67.39      3.65 o
 -17   0   8       23.44       28.71      2.58 o
 -16   0   8       85.68       98.48      3.92 o
 -15   0   8      127.59      129.28      5.09 o
 -14   0   8       84.60       82.48      3.36 o
 -13   0   8       20.95       15.33      1.74 o
 -12   0   8       91.17       96.85      5.68 o
 -11   0   8        4.84        1.64      1.00 o
 -10   0   8      296.33      305.60     12.27 o
  -9   0   8      201.58      196.47      4.53 o
  -8   0   8      120.00      119.47      7.35 o
  -7   0   8        4.03        7.68      3.01 o
  -6   0   8      103.56      115.91      7.18 o
  -5   0   8      180.66      186.28      9.19 o
  -4   0   8      699.53      763.25     23.72 o
  -3   0   8      386.86      394.20     14.86 o
  -2   0   8        7.93        7.47      2.99 o
  -1   0   8      237.47      263.25     11.37 o
   0   0   8       22.54       29.95      4.30 o
   1   0   8        8.08        7.56      2.02 o
   2   0   8      414.57      427.42     18.94 o
   3   0   8      422.00      438.94     10.94 o
   4   0   8       37.15       44.21      3.59 o
   5   0   8      390.09      440.35     10.99 o
   6   0   8       14.53       16.88      2.50 o
   7   0   8        5.99        8.21      2.09 o
   8   0   8        8.06        5.64      2.01 o
   9   0   8        9.05       10.45      2.34 o
  10   0   8        3.65       -1.40      1.66 o
  11   0   8        0.86        1.83      1.86 o
  12   0   8       59.87       53.22      4.43 o
  13   0   8        7.10        7.73      2.42 o
  14   0   8        0.21        0.46      1.94 o
  15   0   8        3.28        5.78      3.29 o
  16   0   8        6.89        4.81      3.70 o
  17   0   8        4.13        4.72      3.86 o
  18   0   8       11.71       17.48      4.95 o
  19   0   8        1.37        1.34      3.77 o
 -20   1   8        7.01       10.39      1.53 o
 -19   1   8        1.38        0.71      1.65 o
 -18   1   8        9.43        9.55      1.40 o
 -17   1   8        9.81       11.16      1.55 o
 -16   1   8       20.16       16.74      1.34 o
 -15   1   8       10.33       11.53      1.08 o
 -14   1   8        0.56       -0.83      1.42 o
 -13   1   8        3.63        3.71      1.20 o
 -12   1   8       11.35        9.47      1.72 o
 -11   1   8      195.60      191.82      4.65 o
 -10   1   8      508.86      495.47      8.88 o
  -9   1   8      115.42      122.14      3.51 o
  -8   1   8        3.62        2.33      0.99 o
  -7   1   8      155.02      163.05      3.94 o
  -6   1   8       46.97       50.35      2.70 o
  -5   1   8        0.47       -0.48      0.68 o
  -4   1   8       32.59       32.69      2.70 o
  -3   1   8       54.73       54.35      1.46 o
  -2   1   8      156.90      147.65      3.54 o
  -1   1   8      243.35      252.06      7.19 o
   0   1   8        2.38        1.02      0.61 o
   1   1   8      152.20      149.51      4.46 o
   2   1   8       44.22       45.03      1.29 o
   3   1   8      127.77      145.97      2.71 o
   4   1   8       18.74       15.64      1.13 o
   5   1   8        0.75        1.09      0.60 o
   6   1   8      120.39      122.81      2.69 o
   7   1   8       35.09       39.34      2.23 o
   8   1   8       20.46       18.89      1.32 o
   9   1   8       12.42       15.86      1.31 o
  10   1   8        0.45        0.07      0.86 o
  11   1   8       58.32       63.63      3.20 o
  12   1   8       15.54       14.38      1.45 o
  13   1   8        0.03        0.83      1.01 o
  14   1   8        5.95        5.83      1.38 o
  15   1   8       16.42       17.26      1.86 o
  16   1   8        3.79        2.88      1.34 o
  17   1   8       24.51       24.68      2.54 o
  18   1   8        2.02        0.02      1.48 o
 -19   2   8       21.70       20.25      2.55 o
 -18   2   8        0.01       -1.22      1.62 o
 -17   2   8       12.50       10.79      2.13 o
 -16   2   8       23.80       19.88      4.63 o
 -15   2   8      100.31      105.00      6.67 o
 -14   2   8       27.61       20.81      1.97 o
 -13   2   8        4.86        3.87      1.27 o
 -12   2   8       12.13       12.07      1.70 o
 -11   2   8       36.12       31.18      2.19 o
 -10   2   8      124.38      128.57      3.88 o
  -9   2   8      604.46      601.47     10.44 o
  -8   2   8        0.04       -1.03      1.03 o
  -7   2   8        1.93        0.16      0.94 o
  -6   2   8       11.85       13.12      1.44 o
  -5   2   8      150.69      166.83      4.15 o
  -4   2   8      155.33      145.70      3.82 o
  -3   2   8        8.45        7.94      1.21 o
  -2   2   8       12.75       19.55      1.56 o
  -1   2   8        3.78        5.29      1.09 o
   0   2   8      311.86      337.13      6.56 o
   1   2   8        2.71        2.12      1.33 o
   2   2   8        1.26       -0.18      0.81 o
   3   2   8       19.34       14.01      1.22 o
   4   2   8        1.15        1.70      0.83 o
   5   2   8       19.38       23.54      1.51 o
   6   2   8      133.19      133.60      4.66 o
   7   2   8        0.38       -0.73      1.07 o
   8   2   8        7.57        4.65      1.04 o
   9   2   8        1.39        2.33      1.09 o
  10   2   8       21.09       21.13      1.79 o
  11   2   8       23.26       25.60      1.86 o
  12   2   8       13.38       14.29      1.73 o
  13   2   8       16.69       20.86      1.95 o
  14   2   8        5.22        4.38      1.40 o
  15   2   8        1.91       -0.84      1.25 o
  16   2   8        2.93        4.20      2.23 o
  17   2   8        0.47       -0.45      1.43 o
  18   2   8        0.56        0.73      2.12 o
 -19   3   8        1.07        1.08      1.73 o
 -18   3   8        0.69       -0.84      1.52 o
 -17   3   8       19.33       22.86      3.71 o
 -16   3   8        0.35        0.46      1.77 o
 -15   3   8        0.37       -0.23      1.40 o
 -14   3   8        0.39       -1.47      1.79 o
 -13   3   8        1.11        0.78      1.34 o
 -12   3   8       41.21       30.33      3.17 o
 -11   3   8      129.18      116.88      3.83 o
 -10   3   8        9.61       12.55      2.42 o
  -9   3   8       30.26       33.44      2.25 o
  -8   3   8        8.16        4.50      1.33 o
  -7   3   8        6.41        6.96      1.32 o
  -6   3   8       65.57       62.79      3.99 o
  -5   3   8        0.02       -0.09      0.93 o
  -4   3   8       28.89       24.59      2.12 o
  -3   3   8      124.26      114.30      3.55 o
  -2   3   8       71.10       79.17      2.97 o
  -1   3   8      237.37      242.52      5.53 o
   0   3   8        0.74        0.70      1.60 o
   1   3   8       54.74       47.68      2.81 o
   2   3   8       86.63       78.59      2.63 o
   3   3   8      106.31      113.75      2.90 o
   4   3   8      112.67      116.71      2.98 o
   5   3   8        0.09        0.97      0.87 o
   6   3   8        1.73        1.31      0.91 o
   7   3   8       32.40       29.75      1.82 o
   8   3   8        5.51        4.87      1.09 o
   9   3   8       23.88       19.35      1.64 o
  10   3   8        2.56        1.09      1.26 o
  11   3   8      144.45      135.71      7.61 o
  12   3   8       53.14       52.27      3.18 o
  13   3   8        8.69        7.65      2.06 o
  14   3   8        8.87        8.01      1.99 o
  15   3   8        3.58        0.47      1.37 o
  16   3   8       11.35       13.78      2.24 o
  17   3   8        0.69        0.08      1.60 o
  18   3   8        0.01       -0.07      1.64 o
 -18   4   8       48.49       49.35      3.85 o
 -17   4   8       23.45       29.14      3.01 o
 -16   4   8       15.19       16.33      2.53 o
 -15   4   8        4.75        4.26      1.77 o
 -14   4   8       29.52       25.70      2.75 o
 -13   4   8       10.46        7.20      1.82 o
 -12   4   8      122.84      133.60      6.07 o
 -11   4   8      137.37      115.99      3.91 o
 -10   4   8        9.37        6.63      1.42 o
  -9   4   8       23.50       24.03      2.05 o
  -8   4   8       22.38       16.49      1.79 o
  -7   4   8       58.19       49.66      4.70 o
  -6   4   8        5.09        5.14      1.31 o
  -5   4   8       40.77       47.24      3.33 o
  -4   4   8       37.97       46.36      2.60 o
  -3   4   8       81.62       73.46      3.27 o
  -2   4   8       74.04       72.66      4.35 o
  -1   4   8      373.98      383.14      7.77 o
   0   4   8       32.87       33.11      2.56 o
   1   4   8      110.17       92.97      3.18 o
   2   4   8       40.45       54.69      2.61 o
   3   4   8       11.42       16.83      1.38 o
   4   4   8      140.33      133.89      3.32 o
   5   4   8       62.57       63.07      2.36 o
   6   4   8      150.46      162.61      3.68 o
   7   4   8        4.84        2.32      1.19 o
   8   4   8       33.09       36.42      2.28 o
   9   4   8        1.59       -0.56      1.00 o
  10   4   8        4.15        2.63      1.28 o
  11   4   8        1.18        2.10      1.31 o
  12   4   8        3.50        3.59      1.37 o
  13   4   8        0.07        1.00      1.34 o
  14   4   8       56.82       52.28      6.09 o
  15   4   8        0.10        1.55      1.59 o
  16   4   8        0.07        1.24      1.58 o
  17   4   8        3.83        4.89      1.82 o
 -18   5   8        4.97        4.54      2.60 o
 -17   5   8       28.13       42.71      6.71 o
 -16   5   8        0.92        1.61      2.94 o
 -15   5   8        6.78        5.35      1.91 o
 -14   5   8        0.86       -0.63      1.52 o
 -13   5   8        8.12        8.64      1.97 o
 -12   5   8       55.23       58.50      3.65 o
 -11   5   8       67.85       58.78      3.59 o
 -10   5   8        9.88        7.04      1.57 o
  -9   5   8       19.73       14.64      1.83 o
  -8   5   8        0.19       -1.05      1.05 o
  -7   5   8       42.26       50.14      2.77 o
  -6   5   8        4.32        3.36      2.13 o
  -5   5   8       22.60       16.96      1.87 o
  -4   5   8       14.77       13.49      1.73 o
  -3   5   8        2.25        2.61      1.26 o
  -2   5   8        9.18       12.25      1.71 o
  -1   5   8       16.65       25.40      2.35 o
   0   5   8      102.16       90.23      3.58 o
   1   5   8       74.48       76.49      3.35 o
   2   5   8        1.36        0.36      1.11 o
   3   5   8      111.10      100.96      3.49 o
   4   5   8        0.37        1.50      0.91 o
   5   5   8       65.42       54.88      2.77 o
   6   5   8        0.08       -0.26      1.00 o
   7   5   8       10.23       10.41      1.46 o
   8   5   8        1.81        0.23      1.08 o
   9   5   8        0.68       -1.23      1.26 o
  10   5   8        1.93       -0.01      1.14 o
  11   5   8        0.02        0.39      1.36 o
  12   5   8        1.75        0.79      1.37 o
  13   5   8        5.55        6.25      1.68 o
  14   5   8        8.76        8.70      1.86 o
  15   5   8        2.59        2.58      1.66 o
  16   5   8        1.62       -0.33      1.61 o
 -17   6   8        6.33        7.46      2.96 o
 -16   6   8       30.84       35.92      3.44 o
 -15   6   8        0.03       -1.54      1.54 o
 -14   6   8        0.07        0.03      1.60 o
 -13   6   8       33.23       33.79      3.17 o
 -12   6   8        3.98        0.63      1.63 o
 -11   6   8       10.80       11.72      2.20 o
 -10   6   8        0.02       -0.24      1.63 o
  -9   6   8        0.84        1.80      1.59 o
  -8   6   8        0.01       -0.64      1.20 o
  -7   6   8        0.59        2.61      1.35 o
  -6   6   8       23.47       24.35      2.63 o
  -5   6   8        2.12        4.12      1.34 o
  -4   6   8        1.89        1.25      1.26 o
  -3   6   8        0.02       -0.44      1.18 o
  -2   6   8       69.43       62.13      3.21 o
  -1   6   8       15.00       15.92      1.94 o
   0   6   8       10.81       10.73      2.55 o
   1   6   8        0.14       -0.18      1.19 o
   2   6   8        0.11        0.13      1.12 o
   3   6   8       68.73       66.25      5.44 o
   4   6   8       10.46        9.54      1.73 o
   5   6   8        2.30        3.43      1.86 o
   6   6   8        3.37        2.13      1.41 o
   7   6   8       35.36       46.02      2.64 o
   8   6   8        0.99       -0.79      1.19 o
   9   6   8       10.71       10.61      2.51 o
  10   6   8        0.64        0.44      1.67 o
  11   6   8       12.65        9.07      2.63 o
  12   6   8        0.98       -0.14      1.51 o
  13   6   8       23.74       21.93      2.47 o
  14   6   8        1.33        2.46      1.64 o
  15   6   8        1.95        5.78      1.89 o
 -15   7   8       13.52       15.79      2.47 o
 -14   7   8       14.17       14.59      2.23 o
 -13   7   8       10.69       12.87      1.94 o
 -12   7   8        0.31        0.80      1.36 o
 -11   7   8       63.57       66.82      3.30 o
 -10   7   8        0.94        2.51      1.49 o
  -9   7   8       68.07       81.95      3.56 o
  -8   7   8       17.83       19.73      2.10 o
  -7   7   8       14.99       19.92      2.12 o
  -6   7   8       14.20       13.33      1.71 o
  -5   7   8        4.81        1.96      1.25 o
  -4   7   8        2.30        1.40      1.22 o
  -3   7   8       47.70       55.54      2.83 o
  -2   7   8        6.21        9.89      2.19 o
  -1   7   8        0.48        1.32      1.17 o
   0   7   8       20.41       24.86      2.09 o
   1   7   8       13.07       11.53      1.62 o
   2   7   8        0.63       -1.05      1.05 o
   3   7   8       26.11       30.38      2.76 o
   4   7   8        0.88       -1.01      1.54 o
   5   7   8       47.14       56.49      3.70 o
   6   7   8        6.66        5.21      1.75 o
   7   7   8        0.18        1.11      1.15 o
   8   7   8        0.48       -1.14      1.14 o
   9   7   8        2.37        3.68      1.47 o
  10   7   8        0.17        2.28      1.39 o
  11   7   8        5.76        6.48      1.71 o
  12   7   8        0.12        0.35      1.50 o
  13   7   8        0.39        0.08      1.50 o
  14   7   8        0.50        1.54      1.69 o
 -14   8   8        5.88        8.01      2.28 o
 -13   8   8        3.19        2.76      3.44 o
 -12   8   8        2.24        0.82      1.41 o
 -11   8   8        0.72        0.94      1.47 o
 -10   8   8        2.98        3.33      1.53 o
  -9   8   8        8.68        8.68      1.77 o
  -8   8   8        9.81       13.43      2.61 o
  -7   8   8        0.00        1.23      1.36 o
  -6   8   8        0.91        1.45      1.41 o
  -5   8   8       40.52       37.32      2.51 o
  -4   8   8        1.01       -0.51      1.12 o
  -3   8   8       12.15        9.81      1.72 o
  -2   8   8        5.06        6.64      1.51 o
  -1   8   8        2.12        2.74      1.32 o
   0   8   8       36.81       40.92      3.63 o
   1   8   8        0.36        1.22      1.51 o
   2   8   8        8.26        7.05      1.87 o
   3   8   8       22.69       18.51      2.44 o
   4   8   8        0.81       -0.48      1.68 o
   5   8   8        2.86        2.41      2.23 o
   6   8   8       12.80       13.27      2.30 o
   7   8   8        5.31        2.19      1.72 o
   8   8   8        2.59        1.88      1.15 o
   9   8   8        3.58        0.91      1.73 o
  10   8   8        0.72       -0.09      1.23 o
  11   8   8        0.35        0.09      1.30 o
  12   8   8       32.66       27.22      3.04 o
 -12   9   8       10.18        8.05      2.19 o
 -11   9   8        2.21       -1.62      1.62 o
 -10   9   8        5.01        4.73      3.23 o
  -9   9   8       10.36       10.48      1.92 o
  -8   9   8       20.42       23.00      3.10 o
  -7   9   8       19.10       14.89      2.06 o
  -6   9   8        0.02        0.52      1.34 o
  -5   9   8        0.05       -0.98      1.34 o
  -4   9   8        1.80        2.28      1.47 o
  -3   9   8        9.47        8.02      1.63 o
  -2   9   8       26.52       33.50      2.49 o
  -1   9   8        0.84        3.87      2.55 o
   0   9   8        1.57        0.14      1.65 o
   1   9   8        7.40        4.00      2.54 o
   2   9   8        4.55        4.81      1.91 o
   3   9   8        5.81        4.75      2.04 o
   4   9   8       11.65       11.82      2.26 o
   5   9   8       27.42       27.05      2.96 o
   6   9   8        3.02        3.69      2.46 o
   7   9   8        7.42        7.64      2.19 o
   8   9   8        1.11        4.12      1.98 o
   9   9   8        1.29        1.91      1.51 o
  10   9   8        1.78        0.84      1.52 o
  -9  10   8        2.17        1.01      1.91 o
  -8  10   8        5.78        3.26      1.37 o
  -7  10   8        9.88        3.50      1.97 o
  -6  10   8        8.54        5.65      2.15 o
  -5  10   8        0.07       -1.35      1.79 o
  -4  10   8       34.57       34.77      2.84 o
  -3  10   8        1.51       -0.51      3.39 o
  -2  10   8        7.67        5.06      2.25 o
  -1  10   8        1.45        3.23      2.70 o
   0  10   8       13.57        7.15      2.04 o
   1  10   8       42.92       49.28      3.87 o
   2  10   8        3.75        2.70      1.83 o
   3  10   8        0.32        2.81      1.88 o
   4  10   8        5.13        3.50      1.93 o
   5  10   8        0.03       -0.93      1.73 o
   6  10   8        9.26       10.91      3.40 o
   7  10   8        0.06       -0.05      2.55 o
  -3  11   8        9.92        5.24      2.91 o
  -2  11   8        1.15        3.34      2.96 o
  -1  11   8        2.27       -2.34      2.58 o
   0  11   8        0.66        0.96      2.75 o
   1  11   8        6.27       -0.52      2.67 o
   2  11   8        1.39        1.30      2.30 o
 -18   1   9        0.21       -1.14      1.48 o
 -17   1   9       23.75       35.56      2.50 o
 -16   1   9        0.35        0.65      1.27 o
 -15   1   9        2.33        2.79      2.18 o
 -14   1   9       15.63       17.47      1.77 o
 -13   1   9        7.04       10.72      1.47 o
 -12   1   9       13.30       10.90      1.90 o
 -11   1   9        2.25       -0.66      1.02 o
 -10   1   9        5.32        3.87      1.19 o
  -9   1   9        1.87        1.11      0.88 o
  -8   1   9       28.21       33.41      1.66 o
  -7   1   9       19.46       18.52      2.86 o
  -6   1   9       45.85       44.00      3.87 o
  -5   1   9       30.51       37.71      3.72 o
  -4   1   9       27.45       27.66      3.24 o
  -3   1   9        0.42        0.89      1.51 o
  -2   1   9      142.66      138.81      9.04 o
  -1   1   9        7.16        5.35      3.62 o
   0   1   9       22.81       19.49      3.28 o
   1   1   9       38.68       36.32      2.94 o
   2   1   9       15.61       16.89      1.87 o
   3   1   9      203.64      209.67      7.06 o
   4   1   9        0.01        0.46      1.17 o
   5   1   9        2.14        0.15      1.20 o
   6   1   9        8.63        4.18      1.38 o
   7   1   9        9.98       15.64      1.90 o
   8   1   9       10.43       13.23      1.84 o
   9   1   9        1.18        2.48      1.45 o
  10   1   9       48.42       48.26      3.98 o
  11   1   9       16.28       14.01      2.06 o
  12   1   9       17.77       20.22      2.29 o
  13   1   9       28.53       30.89      4.19 o
  14   1   9        0.23        1.72      1.88 o
  15   1   9        2.01        2.41      2.05 o
  16   1   9        4.26        4.79      2.81 o
  17   1   9        2.04        0.76      2.57 o
 -18   2   9        7.39        8.99      2.96 o
 -17   2   9       43.07       42.43      3.25 o
 -16   2   9        1.72        0.41      1.51 o
 -15   2   9        3.17        2.48      1.40 o
 -14   2   9       34.01       41.23      2.54 o
 -13   2   9       25.58       24.80      3.40 o
 -12   2   9       19.96       25.34      2.06 o
 -11   2   9        0.02        0.99      1.09 o
 -10   2   9       26.03       33.98      2.82 o
  -9   2   9       81.82       75.80      3.00 o
  -8   2   9      176.72      208.09      5.03 o
  -7   2   9        0.13        0.28      1.23 o
  -6   2   9      174.15      188.05      4.60 o
  -5   2   9       31.92       32.78      1.94 o
  -4   2   9        0.14       -0.51      1.85 o
  -3   2   9       83.03       89.38      2.88 o
  -2   2   9       54.70       67.36      2.48 o
  -1   2   9        0.97        1.06      1.16 o
   0   2   9        2.08        1.75      0.90 o
   1   2   9        0.40        0.43      0.81 o
   2   2   9      208.77      215.56      4.76 o
   3   2   9       15.56       22.10      2.34 o
   4   2   9      121.29      142.80      3.13 o
   5   2   9       11.42       11.87      1.40 o
   6   2   9        0.42        0.34      0.84 o
   7   2   9        1.35       -0.77      0.81 o
   8   2   9       17.96       18.83      1.92 o
   9   2   9        4.28        2.93      1.04 o
  10   2   9       19.57       26.67      1.88 o
  11   2   9        6.62        7.29      1.39 o
  12   2   9        0.05        0.48      1.15 o
  13   2   9        4.97        5.01      1.41 o
  14   2   9        3.58        2.74      1.34 o
  15   2   9        2.78        4.06      2.37 o
  16   2   9        5.56        5.88      1.57 o
  17   2   9        0.25        0.89      1.44 o
 -18   3   9       22.72       25.97      5.43 o
 -17   3   9        4.95        1.76      1.78 o
 -16   3   9        3.45        4.54      2.83 o
 -15   3   9        1.86        2.90      1.64 o
 -14   3   9       10.39       11.26      1.75 o
 -13   3   9        8.48        8.44      1.69 o
 -12   3   9        1.71        0.32      1.18 o
 -11   3   9       15.63       17.34      1.88 o
 -10   3   9        7.41       11.02      2.83 o
  -9   3   9       82.23       95.25      3.84 o
  -8   3   9        2.46        2.50      1.25 o
  -7   3   9        0.36       -1.01      1.01 o
  -6   3   9       15.39       15.87      2.39 o
  -5   3   9      147.85      158.50      4.30 o
  -4   3   9        1.81        2.12      1.15 o
  -3   3   9       42.32       48.98      2.47 o
  -2   3   9        3.73        7.02      1.32 o
  -1   3   9       87.22       93.06      5.58 o
   0   3   9        8.18       10.70      2.27 o
   1   3   9        4.01        2.98      1.25 o
   2   3   9        3.51        2.11      1.15 o
   3   3   9       21.19       24.12      1.61 o
   4   3   9       36.85       39.56      1.97 o
   5   3   9        5.23        5.18      1.11 o
   6   3   9       43.14       44.66      2.13 o
   7   3   9        1.20        0.40      0.98 o
   8   3   9        1.31        0.65      0.99 o
   9   3   9       11.38        8.24      1.35 o
  10   3   9        0.14       -0.51      1.61 o
  11   3   9        0.00       -1.09      1.09 o
  12   3   9        0.08        0.80      1.29 o
  13   3   9        6.90        8.28      1.68 o
  14   3   9        0.03        0.78      1.51 o
  15   3   9        4.19        6.94      1.65 o
  16   3   9        0.69        0.55      1.39 o
 -17   4   9       32.66       31.54      6.97 o
 -16   4   9        1.30        1.89      1.74 o
 -15   4   9        1.90        2.84      1.72 o
 -14   4   9       42.77       42.46      8.13 o
 -13   4   9       19.26       18.12      2.43 o
 -12   4   9       17.65       12.82      1.82 o
 -11   4   9       15.27       15.29      1.95 o
 -10   4   9      170.33      157.23      9.75 o
  -9   4   9       86.57       98.39      3.65 o
  -8   4   9       10.40       11.64      1.67 o
  -7   4   9       32.03       36.52      2.47 o
  -6   4   9       14.43       15.08      1.79 o
  -5   4   9       47.70       40.12      2.41 o
  -4   4   9        0.00       -0.27      1.04 o
  -3   4   9        0.88        0.77      1.09 o
  -2   4   9      103.08      104.31      5.84 o
  -1   4   9       33.62       27.84      2.22 o
   0   4   9       63.04       70.21      3.69 o
   1   4   9       28.57       28.75      2.75 o
   2   4   9       15.73       17.43      1.78 o
   3   4   9       34.46       24.95      2.06 o
   4   4   9       33.20       30.61      1.87 o
   5   4   9       32.63       28.70      1.86 o
   6   4   9       10.58       10.70      1.36 o
   7   4   9        5.83        6.11      1.23 o
   8   4   9        4.71        4.84      1.33 o
   9   4   9        1.26        0.40      1.23 o
  10   4   9        5.48        6.21      1.64 o
  11   4   9        0.06       -1.02      1.20 o
  12   4   9        0.01        0.70      1.42 o
  13   4   9        1.04       -0.03      1.36 o
  14   4   9        3.79        4.01      1.68 o
  15   4   9        0.00       -0.84      1.54 o
  16   4   9        6.38        5.05      1.87 o
 -16   5   9        2.64        4.78      2.08 o
 -15   5   9       69.06       75.01      4.39 o
 -14   5   9       13.75        7.31      1.97 o
 -13   5   9        4.59        2.14      1.72 o
 -12   5   9       10.94        8.53      1.97 o
 -11   5   9        6.19        6.61      1.89 o
 -10   5   9       66.83       77.42      3.49 o
  -9   5   9       53.55       61.12      3.17 o
  -8   5   9       18.55       17.95      2.46 o
  -7   5   9        0.03       -0.60      1.13 o
  -6   5   9        3.57       10.27      1.66 o
  -5   5   9       87.60       89.44      3.54 o
  -4   5   9       23.39       28.96      2.37 o
  -3   5   9       12.96        8.85      1.67 o
  -2   5   9       60.50       55.84      4.26 o
  -1   5   9        0.52       -1.15      1.15 o
   0   5   9       11.87       13.58      1.89 o
   1   5   9       66.49       71.22      3.43 o
   2   5   9       14.86       17.67      2.07 o
   3   5   9       65.66       66.06      3.09 o
   4   5   9       22.64       22.36      2.91 o
   5   5   9       46.69       52.11      3.06 o
   6   5   9       23.34       18.00      2.69 o
   7   5   9       23.08       24.22      2.03 o
   8   5   9        0.95        2.18      1.28 o
   9   5   9        1.33        0.18      1.52 o
  10   5   9        0.80       -0.25      1.32 o
  11   5   9        1.85       -0.93      1.56 o
  12   5   9        1.72        0.29      1.47 o
  13   5   9        0.05       -1.25      1.25 o
  14   5   9        0.24        1.14      1.60 o
  15   5   9        4.31        4.35      1.86 o
 -15   6   9        4.94        7.64      4.09 o
 -14   6   9        3.51        4.37      2.94 o
 -13   6   9        0.39       -1.44      1.44 o
 -12   6   9        3.14        1.42      1.77 o
 -11   6   9       18.97       18.35      2.56 o
 -10   6   9       12.24       15.26      2.39 o
  -9   6   9       14.48       18.76      2.44 o
  -8   6   9        0.65        2.07      1.64 o
  -7   6   9        0.99       -0.82      1.26 o
  -6   6   9        3.00        3.92      1.51 o
  -5   6   9       26.67       26.03      2.36 o
  -4   6   9       10.01        6.08      1.68 o
  -3   6   9        8.01        6.13      1.59 o
  -2   6   9        6.06        1.91      1.40 o
  -1   6   9        0.17       -1.10      1.21 o
   0   6   9        0.97        0.08      1.25 o
   1   6   9       13.50       11.64      1.87 o
   2   6   9       46.78       43.10      3.01 o
   3   6   9       46.37       34.44      3.27 o
   4   6   9       19.67       15.23      3.17 o
   5   6   9       33.15       30.59      3.44 o
   6   6   9       63.27       67.60      3.02 o
   7   6   9       11.76       10.10      1.91 o
   8   6   9        9.62       10.38      2.37 o
   9   6   9        6.69        4.83      1.55 o
  10   6   9        2.52       -0.61      1.44 o
  11   6   9        5.41        1.89      1.54 o
  12   6   9        2.52        0.43      1.55 o
  13   6   9        5.80        4.59      1.81 o
  14   6   9        0.01       -0.93      1.59 o
 -14   7   9       24.08       34.04      5.52 o
 -13   7   9        0.59        2.17      1.76 o
 -12   7   9       12.70       13.59      5.14 o
 -11   7   9        3.08        1.10      2.50 o
 -10   7   9       27.04       24.88      2.90 o
  -9   7   9        2.22        1.78      1.76 o
  -8   7   9       20.06       18.73      2.61 o
  -7   7   9        0.83        1.25      4.08 o
  -6   7   9        0.12       -0.97      1.28 o
  -5   7   9        0.05        0.24      1.33 o
  -4   7   9        5.73        4.38      1.63 o
  -3   7   9       36.08       29.17      2.57 o
  -2   7   9        0.01       -0.50      1.42 o
  -1   7   9        1.38        1.72      1.50 o
   0   7   9       10.09       15.17      2.15 o
   1   7   9        3.19        4.87      1.61 o
   2   7   9       18.81       16.89      2.77 o
   3   7   9        7.94        5.39      3.20 o
   4   7   9        7.32        5.97      2.55 o
   5   7   9        0.44        2.81      2.04 o
   6   7   9        0.79        0.76      1.98 o
   7   7   9        0.96        1.70      1.93 o
   8   7   9        5.61        7.39      1.54 o
   9   7   9        1.27        1.08      1.38 o
  10   7   9        2.61        1.14      1.45 o
  11   7   9        0.52       -0.57      1.44 o
  12   7   9        1.14        0.70      2.14 o
 -12   8   9        0.55       -1.64      1.64 o
 -11   8   9        0.01       -1.15      1.59 o
 -10   8   9        2.59        1.21      1.77 o
  -9   8   9        4.51        1.10      1.87 o
  -8   8   9       18.37       11.62      2.39 o
  -7   8   9        6.09        8.56      4.17 o
  -6   8   9        9.06        9.11      2.19 o
  -5   8   9        2.63        0.64      1.45 o
  -4   8   9        5.04        2.29      1.63 o
  -3   8   9        3.58        3.63      3.14 o
  -2   8   9        0.22        0.76      1.51 o
  -1   8   9        5.59        3.36      1.64 o
   0   8   9       14.39       12.21      2.67 o
   1   8   9       18.97       22.78      3.23 o
   2   8   9        2.02        1.40      2.17 o
   3   8   9        0.12       -0.89      3.90 o
   4   8   9        1.62        0.11      1.95 o
   5   8   9        0.63        3.99      2.73 o
   6   8   9        5.02        5.20      2.48 o
   7   8   9        0.20       -0.28      2.01 o
   8   8   9        0.55       -1.50      2.33 o
   9   8   9        1.48       -1.60      1.91 o
  10   8   9        0.54       -1.33      1.33 o
  -9   9   9        0.63       -0.66      1.49 o
  -8   9   9       12.64       14.13      2.11 o
  -7   9   9       18.08       20.43      4.70 o
  -6   9   9        0.30        1.06      1.54 o
  -5   9   9        0.22       -1.34      1.36 o
  -4   9   9        0.31       -0.53      1.44 o
  -3   9   9        0.89       -0.78      1.30 o
  -2   9   9        0.01        2.00      1.72 o
  -1   9   9        0.03       -0.46      1.61 o
   0   9   9        0.34       -1.26      1.62 o
   1   9   9        0.06        0.11      1.71 o
   2   9   9        3.54        0.44      1.92 o
   3   9   9        0.47        0.35      1.75 o
   4   9   9        1.82        1.51      1.84 o
   5   9   9        0.20        0.29      1.71 o
   6   9   9        1.03        0.66      1.75 o
   7   9   9        3.07        1.85      1.89 o
   8   9   9        0.03        1.30      1.95 o
  -4  10   9        3.75        5.85      2.30 o
  -3  10   9        1.12        1.51      2.05 o
  -2  10   9        2.18       -1.87      1.87 o
  -1  10   9        0.79       -0.29      1.95 o
   0  10   9        0.02       -0.39      1.77 o
   1  10   9        0.91        0.90      1.81 o
   2  10   9        7.93        5.40      2.01 o
   3  10   9        0.67        0.10      1.83 o
 -17   0  10       18.61       14.06      4.20 o
 -16   0  10       20.80       27.26      4.96 o
 -15   0  10      119.12      120.34      8.38 o
 -14   0  10        0.05        0.99      2.90 o
 -13   0  10       10.79        8.16      3.86 o
 -12   0  10        0.04       -2.03      2.33 o
 -11   0  10       18.12       28.61      5.21 o
 -10   0  10        5.34       11.37      3.90 o
  -9   0  10      303.75      342.23     14.89 o
  -8   0  10        2.26        4.03      3.02 o
  -7   0  10       30.19       20.65      4.64 o
  -6   0  10       14.24       19.98      4.37 o
  -5   0  10       23.30       23.55      4.64 o
  -4   0  10      132.78      158.65      9.44 o
  -3   0  10       21.17       14.98      3.96 o
  -2   0  10        3.82       -0.30      2.69 o
  -1   0  10        0.10        0.51      2.81 o
   0   0  10      219.86      220.50     11.41 o
   1   0  10       93.76       64.06      6.91 o
   2   0  10        0.91        2.58      1.98 o
   3   0  10      102.61       97.31      5.18 o
   4   0  10        6.21        6.45      2.31 o
   5   0  10       12.54       14.43      4.79 o
   6   0  10       49.23       58.13      6.63 o
   7   0  10       31.64       33.19     10.16 o
   8   0  10        8.35        1.97      2.26 o
   9   0  10        6.21       15.29      2.94 o
  10   0  10        2.20        4.74      2.36 o
  11   0  10        0.00        0.94      2.20 o
  12   0  10        0.60       -1.34      2.15 o
  13   0  10       24.93       33.60      4.18 o
  14   0  10       20.27       16.83      5.06 o
  15   0  10       12.11       21.62      5.45 o
 -17   1  10        5.92        7.25      2.66 o
 -16   1  10        6.83        9.45      2.65 o
 -15   1  10        1.24        2.14      3.76 o
 -14   1  10        0.09        2.05      2.11 o
 -13   1  10        1.29        0.17      3.24 o
 -12   1  10       11.47       14.80      3.03 o
 -11   1  10        6.46        7.72      2.76 o
 -10   1  10        0.25       -1.02      3.97 o
  -9   1  10       23.90       29.51      3.58 o
  -8   1  10       55.06       46.39      4.38 o
  -7   1  10       17.93       19.67      3.13 o
  -6   1  10        5.43        4.12      2.22 o
  -5   1  10       50.68       54.94      5.99 o
  -4   1  10        0.04       -0.67      1.78 o
  -3   1  10        0.20       -1.56      1.56 o
  -2   1  10        8.54        8.02      2.53 o
  -1   1  10        8.15        7.13      2.24 o
   0   1  10       30.28       25.99      3.44 o
   1   1  10       10.22       10.08      2.54 o
   2   1  10       17.64       15.85      2.47 o
   3   1  10        1.05       -0.48      1.43 o
   4   1  10       72.69       81.78      5.14 o
   5   1  10        1.53        1.13      1.33 o
   6   1  10        4.24        0.97      1.33 o
   7   1  10       13.90       14.47      2.02 o
   8   1  10        0.72       -0.39      1.35 o
   9   1  10        1.15       -0.64      1.43 o
  10   1  10        9.01        5.56      1.78 o
  11   1  10       18.24       20.40      2.37 o
  12   1  10       20.51       25.07      2.60 o
  13   1  10        4.06        5.76      2.23 o
  14   1  10        0.20       -1.28      1.91 o
  15   1  10        0.31        0.22      2.08 o
 -16   2  10       14.29       12.42      6.75 o
 -15   2  10        2.48        2.23      1.33 o
 -14   2  10       53.38       52.24      2.73 o
 -13   2  10        0.15       -0.99      1.13 o
 -12   2  10        1.17        0.98      1.16 o
 -11   2  10        0.09        0.10      1.03 o
 -10   2  10       25.02       27.65      1.97 o
  -9   2  10        0.06        0.57      1.02 o
  -8   2  10       71.06       66.55      3.43 o
  -7   2  10        2.64        3.08      0.99 o
  -6   2  10        2.09        5.01      1.59 o
  -5   2  10        2.60        6.20      2.25 o
  -4   2  10       27.74       21.19      1.34 o
  -3   2  10      111.08      112.05      5.74 o
  -2   2  10        0.12        2.03      1.97 o
  -1   2  10      139.66      151.58      6.51 o
   0   2  10        0.73        0.16      1.84 o
   1   2  10        0.01       -0.70      3.23 o
   2   2  10       19.88       21.29      2.60 o
   3   2  10        3.44        4.64      1.44 o
   4   2  10        6.04       10.33      1.81 o
   5   2  10        9.11        9.91      1.80 o
   6   2  10        1.56       -0.67      1.28 o
   7   2  10        2.96        5.95      1.60 o
   8   2  10        6.46        2.71      1.52 o
   9   2  10        4.22        5.23      1.72 o
  10   2  10       11.03       10.11      1.95 o
  11   2  10        6.23        5.26      1.98 o
  12   2  10        9.58        8.03      2.19 o
  13   2  10        0.66       -0.68      1.82 o
  14   2  10       14.87       13.45      2.67 o
  15   2  10        2.21       -0.53      2.07 o
 -16   3  10       11.42       13.73      5.40 o
 -15   3  10        0.50       -0.44      1.45 o
 -14   3  10        0.15        1.45      1.39 o
 -13   3  10        2.18        0.33      1.34 o
 -12   3  10        2.65        2.44      1.34 o
 -11   3  10       18.78       17.66      1.97 o
 -10   3  10      114.27      101.82      3.65 o
  -9   3  10       22.32       28.02      2.22 o
  -8   3  10       22.56       25.45      3.31 o
  -7   3  10       13.08        7.66      1.43 o
  -6   3  10       43.54       52.34      2.82 o
  -5   3  10       11.03       12.23      2.56 o
  -4   3  10       10.67       12.08      1.53 o
  -3   3  10        0.19       -0.38      1.45 o
  -2   3  10       68.53       53.84      2.54 o
  -1   3  10       13.48       13.11      1.54 o
   0   3  10       84.81       85.12      3.07 o
   1   3  10        2.33        0.63      1.26 o
   2   3  10       97.05       99.34      3.69 o
   3   3  10       20.36       31.71      1.97 o
   4   3  10       14.31       20.22      1.51 o
   5   3  10        8.44        8.88      1.25 o
   6   3  10        0.98        2.82      1.04 o
   7   3  10        0.38        0.57      1.02 o
   8   3  10        3.12        1.83      1.07 o
   9   3  10        4.17        5.72      1.33 o
  10   3  10        5.95        4.67      1.30 o
  11   3  10        4.33        3.39      1.28 o
  12   3  10        2.26        2.43      1.34 o
  13   3  10        6.63        5.65      1.52 o
  14   3  10        0.42        1.49      1.71 o
 -15   4  10        9.33        8.85      3.24 o
 -14   4  10        2.07        1.85      1.65 o
 -13   4  10        0.63        1.33      1.80 o
 -12   4  10       13.52       11.72      1.86 o
 -11   4  10       18.18       19.21      2.12 o
 -10   4  10       36.71       29.89      3.62 o
  -9   4  10       22.99       19.61      2.78 o
  -8   4  10       10.91       15.45      1.92 o
  -7   4  10        6.75        5.71      1.43 o
  -6   4  10        3.29        2.79      1.28 o
  -5   4  10        6.64        4.79      1.40 o
  -4   4  10       27.76       26.42      2.77 o
  -3   4  10        7.53        8.77      2.55 o
  -2   4  10        3.04        0.68      1.65 o
  -1   4  10        0.99        0.46      1.19 o
   0   4  10        1.88        0.67      1.19 o
   1   4  10       32.32       28.53      2.28 o
   2   4  10       22.43       29.42      2.33 o
   3   4  10        0.32        0.39      1.17 o
   4   4  10        3.50        4.12      1.48 o
   5   4  10       25.73       23.12      1.76 o
   6   4  10        2.15        0.43      1.07 o
   7   4  10       29.51       37.87      2.40 o
   8   4  10        5.12        5.76      1.87 o
   9   4  10        2.83        0.74      1.28 o
  10   4  10       13.05       12.24      1.74 o
  11   4  10        0.29        0.69      1.31 o
  12   4  10        3.34        4.57      1.68 o
  13   4  10        0.28        0.82      1.44 o
  14   4  10        1.69        5.04      1.78 o
 -14   5  10        9.22       10.43      2.19 o
 -13   5  10        2.15        1.84      1.71 o
 -12   5  10        3.61        2.64      1.72 o
 -11   5  10       11.97        6.11      1.93 o
 -10   5  10        7.83        6.87      1.67 o
  -9   5  10       14.79       12.76      1.89 o
  -8   5  10       11.66       11.97      1.86 o
  -7   5  10        3.36        4.08      2.17 o
  -6   5  10        0.03       -1.12      1.12 o
  -5   5  10        3.39        4.06      1.47 o
  -4   5  10        9.25        6.40      1.47 o
  -3   5  10        7.28        3.78      1.42 o
  -2   5  10        8.44        5.85      1.74 o
  -1   5  10        0.31       -1.18      1.18 o
   0   5  10       20.42       20.23      2.43 o
   1   5  10       70.48       71.87      4.01 o
   2   5  10        1.59        1.55      1.41 o
   3   5  10        4.34        5.27      1.53 o
   4   5  10        1.61        2.92      2.04 o
   5   5  10       19.01       17.86      2.09 o
   6   5  10        2.59        2.02      1.25 o
   7   5  10       25.14       24.40      2.12 o
   8   5  10        3.32        2.94      1.34 o
   9   5  10        8.34        7.92      1.87 o
  10   5  10        4.22        4.51      2.50 o
  11   5  10        0.38        1.01      1.53 o
  12   5  10        1.02        1.34      1.56 o
  13   5  10        3.61        3.93      1.79 o
 -13   6  10        1.47        1.16      1.72 o
 -12   6  10        3.93        1.38      3.01 o
 -11   6  10       13.54        5.46      4.25 o
 -10   6  10        6.25        5.66      1.97 o
  -9   6  10        0.77        2.72      1.65 o
  -8   6  10        3.28        2.70      1.51 o
  -7   6  10       11.43       10.30      2.18 o
  -6   6  10        0.00       -1.27      1.27 o
  -5   6  10        0.25       -0.82      2.05 o
  -4   6  10        0.07        0.05      1.24 o
  -3   6  10        3.18        2.26      2.78 o
  -2   6  10        3.05        2.71      1.48 o
  -1   6  10        2.54        1.95      1.46 o
   0   6  10       16.36       15.33      2.07 o
   1   6  10        0.73        0.88      1.42 o
   2   6  10        0.45        1.37      1.98 o
   3   6  10       16.42       21.22      2.37 o
   4   6  10        4.17        0.07      3.10 o
   5   6  10        4.09        6.63      2.17 o
   6   6  10        4.81        2.97      3.35 o
   7   6  10        3.13        1.31      1.27 o
   8   6  10        4.85        9.06      1.72 o
   9   6  10        1.97        1.28      1.88 o
  10   6  10        0.02        0.89      1.52 o
  11   6  10        0.01       -1.40      1.40 o
 -11   7  10        1.46       -1.65      1.65 o
 -10   7  10        0.46        0.31      1.72 o
  -9   7  10        9.28        4.58      1.97 o
  -8   7  10       17.51       22.67      2.88 o
  -7   7  10       31.68       40.63      3.23 o
  -6   7  10        0.08        0.85      1.52 o
  -5   7  10        0.89        1.61      1.49 o
  -4   7  10        8.02        7.95      2.16 o
  -3   7  10        0.01       -1.25      1.25 o
  -2   7  10        0.13       -0.85      1.38 o
  -1   7  10       23.15       28.12      2.89 o
   0   7  10        0.42        1.89      1.54 o
   1   7  10        1.00        2.24      1.56 o
   2   7  10        3.61        4.42      4.08 o
   3   7  10       22.77       25.42      3.34 o
   4   7  10        0.00        0.22      1.88 o
   5   7  10        0.04        4.14      2.13 o
   6   7  10        0.02        0.67      1.97 o
   7   7  10        2.85        1.08      2.85 o
   8   7  10        5.15        3.05      2.24 o
   9   7  10        1.35       -1.33      1.33 o
  10   7  10        0.33        0.78      1.51 o
  -9   8  10        1.05        1.22      2.15 o
  -8   8  10        2.17        8.18      6.48 o
  -7   8  10        2.60        2.22      3.74 o
  -6   8  10        5.63        4.64      2.36 o
  -5   8  10        0.87       -0.10      1.58 o
  -4   8  10        9.20        9.36      2.99 o
  -3   8  10        0.16       -1.42      1.42 o
  -2   8  10       31.22       26.22      2.71 o
  -1   8  10       11.64       15.01      2.28 o
   0   8  10        0.04        0.40      3.62 o
   1   8  10        8.15        4.47      2.57 o
   2   8  10        0.78        2.26      2.32 o
   3   8  10        5.15        2.70      2.21 o
   4   8  10        0.17       -0.37      1.96 o
   5   8  10        5.21        1.24      2.13 o
   6   8  10       10.88       11.62      2.81 o
   7   8  10        0.87        1.62      2.23 o
  -4   9  10        0.79       -0.87      1.76 o
  -3   9  10        0.55       -0.72      1.75 o
  -2   9  10        0.53       -0.41      2.46 o
  -1   9  10        0.18       -0.25      2.13 o
   0   9  10        0.00       -0.96      2.06 o
   1   9  10        1.38       -0.16      2.15 o
   2   9  10        1.51        0.75      2.28 o
   3   9  10        6.73        7.19      2.65 o
 -14   1  11        5.71        5.35      3.13 o
 -13   1  11        7.69        8.02      2.69 o
 -12   1  11       13.70       12.94      3.07 o
 -11   1  11        3.54        3.82      2.39 o
 -10   1  11        1.68        4.07      2.53 o
  -9   1  11        0.04       -1.84      1.98 o
  -8   1  11        0.04       -1.25      1.99 o
  -7   1  11        2.90        7.19      2.57 o
  -6   1  11       77.05       76.59      5.65 o
  -5   1  11        4.69        6.33      2.51 o
  -4   1  11        1.94        2.60      3.87 o
  -3   1  11        0.77       -1.83      1.83 o
  -2   1  11        1.31        0.80      2.08 o
  -1   1  11       22.29       25.03      3.67 o
   0   1  11       18.10       14.50      3.04 o
   1   1  11        0.06        2.86      2.23 o
   2   1  11        1.35        1.21      3.62 o
   3   1  11       71.00       79.50      4.50 o
   4   1  11        0.27       -0.05      1.44 o
   5   1  11        1.11       -0.78      1.38 o
   6   1  11        6.45        3.05      1.60 o
   7   1  11        0.25       -0.37      1.45 o
   8   1  11       10.49       13.27      2.48 o
   9   1  11        0.10        0.85      1.59 o
  10   1  11        1.43        1.44      1.62 o
  11   1  11        3.01        3.32      1.77 o
  12   1  11        0.57       -1.37      2.22 o
  13   1  11        0.78        0.89      2.09 o
 -14   2  11       16.40       24.34      7.99 o
 -13   2  11        0.59        1.68      2.35 o
 -12   2  11        4.29        1.85      2.36 o
 -11   2  11       11.02       14.65      3.23 o
 -10   2  11        2.58        1.14      2.31 o
  -9   2  11        1.28       -0.64      2.21 o
  -8   2  11       14.14       15.49      3.11 o
  -7   2  11        6.84        5.01      2.52 o
  -6   2  11       19.13       25.51      3.69 o
  -5   2  11       13.25        8.38      2.84 o
  -4   2  11        1.00       -0.07      1.94 o
  -3   2  11        1.18       -2.36      3.22 o
  -2   2  11       54.10       68.31      5.33 o
  -1   2  11        5.09        8.21      5.19 o
   0   2  11        9.28        8.87      2.64 o
   1   2  11        2.37        3.60      2.42 o
   2   2  11       11.10        4.02      2.43 o
   3   2  11        3.67        1.01      1.70 o
   4   2  11        9.29       12.49      1.99 o
   5   2  11        1.36        2.54      1.63 o
   6   2  11       27.18       33.60      2.74 o
   7   2  11        0.11        1.30      1.50 o
   8   2  11        2.57        0.49      1.52 o
   9   2  11        0.08       -0.53      1.47 o
  10   2  11        0.12        0.30      1.66 o
  11   2  11        2.10       -0.08      1.89 o
  12   2  11        0.05        0.31      1.88 o
 -14   3  11        5.70        5.38      1.79 o
 -13   3  11        0.10       -0.01      1.29 o
 -12   3  11        0.04       -0.47      1.29 o
 -11   3  11        8.81        9.94      2.50 o
 -10   3  11        0.36        0.76      1.17 o
  -9   3  11        0.47        2.13      1.16 o
  -8   3  11       64.69       73.39      2.98 o
  -7   3  11       26.13       32.37      5.92 o
  -6   3  11        4.51        1.18      1.40 o
  -5   3  11       38.15       39.70      2.73 o
  -4   3  11        0.05       -0.87      2.33 o
  -3   3  11        0.82       -0.79      0.90 o
  -2   3  11        4.57        5.66      2.55 o
  -1   3  11        7.93        4.15      1.84 o
   0   3  11       13.25       13.31      2.34 o
   1   3  11       62.01       75.80      4.46 o
   2   3  11       58.86       53.55      1.98 o
   3   3  11       12.83       11.42      1.75 o
   4   3  11        0.53        0.11      1.46 o
   5   3  11        1.13        1.60      1.50 o
   6   3  11        4.58        4.78      1.73 o
   7   3  11        0.06        0.72      1.51 o
   8   3  11        1.67        3.17      1.57 o
   9   3  11        3.65        1.23      1.82 o
  10   3  11        0.03       -1.00      1.81 o
  11   3  11        0.10       -0.01      1.85 o
  12   3  11        1.08        2.15      2.06 o
 -13   4  11        2.95        3.39      1.75 o
 -12   4  11        8.03        7.99      1.75 o
 -11   4  11        1.11        1.12      1.94 o
 -10   4  11        1.63        2.27      1.43 o
  -9   4  11        0.00        1.96      1.44 o
  -8   4  11        8.98       10.47      2.35 o
  -7   4  11       22.44       22.58      2.85 o
  -6   4  11        3.16        3.64      1.35 o
  -5   4  11        0.03        0.72      1.19 o
  -4   4  11        1.61        0.82      1.25 o
  -3   4  11        0.44        0.60      1.14 o
  -2   4  11        6.18        9.57      1.54 o
  -1   4  11        9.24        7.62      1.45 o
   0   4  11        7.28        5.40      1.70 o
   1   4  11        4.54        4.58      1.36 o
   2   4  11        9.11        9.84      3.10 o
   3   4  11        1.52        2.19      1.63 o
   4   4  11       16.16       22.24      2.22 o
   5   4  11        9.79       10.59      1.58 o
   6   4  11        1.28        3.12      1.43 o
   7   4  11       14.05       16.09      1.91 o
   8   4  11        1.25        0.00      1.20 o
   9   4  11        0.44        1.59      1.21 o
  10   4  11        1.16        0.89      1.49 o
  11   4  11        3.04        5.09      1.45 o
 -11   5  11        0.29       -0.52      1.83 o
 -10   5  11        0.38        0.71      1.44 o
  -9   5  11       49.23       54.08      4.05 o
  -8   5  11        1.34        2.25      1.74 o
  -7   5  11        1.89        3.05      1.49 o
  -6   5  11        2.07        2.17      1.44 o
  -5   5  11       11.18       17.21      2.05 o
  -4   5  11       21.81       26.36      2.35 o
  -3   5  11        0.44       -0.13      1.30 o
  -2   5  11        0.71        0.59      1.76 o
  -1   5  11        0.53       -0.90      1.28 o
   0   5  11        0.09       -0.74      1.54 o
   1   5  11        2.81        3.43      1.42 o
   2   5  11       16.17       18.66      2.14 o
   3   5  11        3.94        6.28      1.64 o
   4   5  11        8.42        8.04      1.55 o
   5   5  11       11.15       16.70      2.19 o
   6   5  11        1.69        1.30      1.59 o
   7   5  11        1.21        2.72      1.42 o
   8   5  11        4.17        2.02      1.37 o
   9   5  11        0.17        0.20      1.34 o
  10   5  11        0.01       -0.79      1.45 o
 -10   6  11       18.08       17.06      5.17 o
  -9   6  11       27.38       20.75      2.64 o
  -8   6  11        6.49        4.12      1.98 o
  -7   6  11        2.09        5.12      1.98 o
  -6   6  11        4.27        7.14      1.83 o
  -5   6  11        0.10       -0.13      1.40 o
  -4   6  11        0.93        0.65      1.47 o
  -3   6  11        1.96        2.37      1.83 o
  -2   6  11        0.02       -1.29      1.29 o
  -1   6  11        0.64       -1.31      1.31 o
   0   6  11        1.37        2.82      1.50 o
   1   6  11        6.81        6.20      1.72 o
   2   6  11        5.96        5.84      1.76 o
   3   6  11        0.50        2.44      1.85 o
   4   6  11        1.41        3.46      1.92 o
   5   6  11       19.41       14.97      2.58 o
   6   6  11       11.30       11.41      2.46 o
   7   6  11        9.93        7.92      2.23 o
   8   6  11        6.65        4.90      2.22 o
  -7   7  11       14.66       12.40      2.11 o
  -6   7  11        0.00       -1.41      1.41 o
  -5   7  11        4.19        5.68      1.74 o
  -4   7  11        0.00       -0.29      1.73 o
  -3   7  11        0.32       -0.67      1.41 o
  -2   7  11        5.89        1.79      1.57 o
  -1   7  11        0.48        0.20      1.46 o
   0   7  11        0.03       -0.53      1.49 o
   1   7  11        0.05        0.62      1.68 o
   2   7  11        5.42        6.66      2.25 o
   3   7  11        0.25        0.93      1.91 o
   4   7  11        3.60        1.59      1.95 o
   5   7  11        0.39       -1.22      1.82 o
   6   7  11        1.87        2.48      2.14 o
  -2   8  11        0.75       -0.88      1.58 o
  -1   8  11        0.21       -1.43      1.83 o
   0   8  11        0.09        0.02      1.97 o
 -12   0  12        0.00       -2.83      2.83 o
 -11   0  12        2.30        1.86      3.34 o
 -10   0  12        9.15       19.34      5.07 o
  -9   0  12        0.09        2.50      3.70 o
  -8   0  12        1.92       -0.22      3.23 o
  -7   0  12       34.66       22.32      5.40 o
  -6   0  12       16.77       32.26      5.91 o
  -5   0  12        3.91       -0.43      3.30 o
  -4   0  12       42.67       55.10      7.20 o
  -3   0  12        9.31        6.85      3.68 o
  -2   0  12        1.90       -0.44      3.01 o
  -1   0  12       31.32       43.34      6.47 o
   0   0  12        1.67        4.23      3.68 o
   1   0  12        5.60        3.45      3.34 o
   2   0  12       16.25       29.41      5.73 o
   3   0  12        1.44        0.21      3.22 o
   4   0  12        4.29        2.98      3.52 o
   5   0  12        0.89        0.44      2.19 o
   6   0  12       10.52       13.08      3.05 o
   7   0  12        7.78        6.90      4.45 o
   8   0  12        8.10        8.27      2.87 o
   9   0  12        1.65        2.24      2.52 o
  10   0  12        0.59        2.26      2.62 o
 -12   1  12        0.01        2.30      2.43 o
 -11   1  12        0.82       -0.58      2.42 o
 -10   1  12        6.99        4.02      2.72 o
  -9   1  12        0.84        0.00      2.39 o
  -8   1  12       17.17       15.02      3.35 o
  -7   1  12        5.77        0.29      2.42 o
  -6   1  12        0.10        1.12      2.18 o
  -5   1  12        4.82        4.49      4.83 o
  -4   1  12        0.24       -0.74      2.15 o
  -3   1  12        4.82        0.74      3.69 o
  -2   1  12       14.93       11.70      3.07 o
  -1   1  12        2.63        6.41      2.78 o
   0   1  12       20.24       20.80      4.06 o
   1   1  12        5.67       -1.17      3.12 o
   2   1  12        0.45        1.63      2.37 o
   3   1  12        1.55        1.56      2.29 o
   4   1  12        1.81        5.13      2.68 o
   5   1  12        2.70        2.94      1.71 o
   6   1  12        0.15        0.07      1.60 o
   7   1  12        0.12        0.42      1.65 o
   8   1  12        0.06       -0.85      1.64 o
   9   1  12        0.63        0.14      1.69 o
  10   1  12        0.92        1.80      1.77 o
 -11   2  12        2.02        5.49      2.64 o
 -10   2  12       10.35       14.18      3.33 o
  -9   2  12        2.69        1.38      4.56 o
  -8   2  12        0.67        3.01      3.50 o
  -7   2  12        0.03       -1.75      2.10 o
  -6   2  12        4.95        2.62      2.37 o
  -5   2  12       21.51       28.28      3.97 o
  -4   2  12        1.98        1.54      2.39 o
  -3   2  12        2.52        3.05      2.40 o
  -2   2  12        8.93        6.64      2.70 o
  -1   2  12        0.19       -0.57      2.06 o
   0   2  12       23.94       24.41      5.08 o
   1   2  12        0.05       -1.82      2.20 o
   2   2  12       10.07       14.63      6.97 o
   3   2  12       26.41       21.82      3.73 o
   4   2  12        6.25        6.98      2.82 o
   5   2  12        0.75        0.91      1.98 o
   6   2  12        2.02        2.21      1.67 o
   7   2  12        1.49        2.40      1.73 o
   8   2  12        0.25       -0.34      1.66 o
   9   2  12        0.13        1.08      1.71 o
 -10   3  12        0.77       -0.23      2.44 o
  -9   3  12        3.15        0.31      4.03 o
  -8   3  12        4.97        6.50      2.65 o
  -7   3  12        8.48       12.53      3.72 o
  -6   3  12        0.31       -1.40      2.14 o
  -5   3  12       17.60       17.32      3.54 o
  -4   3  12        1.89       -2.37      3.62 o
  -3   3  12       15.83       20.56      6.98 o
  -2   3  12        1.87       -1.38      2.11 o
  -1   3  12       13.42       10.58      2.97 o
   0   3  12        3.96        2.34      2.42 o
   1   3  12       27.05       29.18      6.38 o
   2   3  12       17.49       18.26      3.46 o
   3   3  12        4.83        8.47      2.90 o
   4   3  12        1.00        0.60      2.26 o
   5   3  12        1.05        0.22      1.95 o
   6   3  12        0.00        1.38      1.67 o
   7   3  12        3.84        4.73      1.84 o
   8   3  12        0.12        0.28      2.29 o
   9   3  12        0.82        2.41      2.09 o
  -9   4  12        3.41        3.45      1.41 o
  -8   4  12        7.17        5.89      1.41 o
  -7   4  12        6.68        8.44      1.59 o
  -6   4  12        1.80        1.54      1.86 o
  -5   4  12        0.20       -0.12      1.07 o
  -4   4  12        0.03        3.41      1.22 o
  -3   4  12        0.10       -0.99      0.99 o
  -2   4  12        3.99        1.68      1.07 o
  -1   4  12        2.21        0.28      1.48 o
   0   4  12        2.53        1.08      0.97 o
   1   4  12        0.28        1.41      0.94 o
   2   4  12        5.33        5.33      2.75 o
   3   4  12        7.55        9.78      3.06 o
   4   4  12        0.03       -2.19      2.19 o
   5   4  12        0.36       -0.27      2.04 o
   6   4  12        1.81        4.92      2.96 o
   7   4  12        0.01        1.83      2.22 o
  -8   5  12        1.40        2.48      1.79 o
  -7   5  12       35.90       32.33      3.55 o
  -6   5  12       11.73       10.86      1.88 o
  -5   5  12        0.24        0.24      1.60 o
  -4   5  12        0.08       -0.95      1.40 o
  -3   5  12        4.14        4.82      2.53 o
  -2   5  12        0.01       -0.33      1.19 o
  -1   5  12        0.00       -1.36      1.36 o
   0   5  12        0.10       -0.89      1.20 o
   1   5  12        1.64        1.27      1.31 o
   2   5  12        3.68        1.79      1.81 o
   3   5  12        0.30       -0.42      1.26 o
   4   5  12        6.31        5.60      1.56 o
   5   5  12        5.68        3.35      2.41 o
   6   5  12        0.53        0.84      1.91 o
  -4   6  12        0.22       -0.98      1.40 o
  -3   6  12        1.45        2.80      1.50 o
  -2   6  12        2.13        2.19      1.52 o
  -1   6  12        1.76        2.51      1.55 o
   0   6  12        0.79        0.37      1.77 o
   1   6  12       19.77       17.87      4.83 o
   2   6  12        1.71        0.94      1.52 o
   3   6  12        4.18        5.72      3.04 o
  -7   1  13        0.09       -2.30      2.30 o
  -6   1  13        9.28        7.92      2.91 o
  -5   1  13        0.09       -1.49      2.27 o
  -4   1  13        1.04       -0.05      2.30 o
  -3   1  13        4.13        5.65      2.84 o
  -2   1  13        3.07        1.52      2.55 o
  -1   1  13        1.91        5.67      2.92 o
   0   1  13       16.95        8.87      3.09 o
   1   1  13        4.30        3.33      3.74 o
   2   1  13        3.77        7.17      2.92 o
   3   1  13        6.87        8.81      3.12 o
   4   1  13        0.00        0.93      2.54 o
   5   1  13        0.07        2.38      2.50 o
  -7   2  13        2.09        3.33      2.82 o
  -6   2  13        0.06        0.15      2.46 o
  -5   2  13        4.02        1.01      3.81 o
  -4   2  13        0.68        1.66      2.66 o
  -3   2  13        2.70        0.60      2.58 o
  -2   2  13        5.17        8.71      4.89 o
  -1   2  13        0.27        0.87      2.47 o
   0   2  13        2.28        0.89      2.56 o
   1   2  13        0.29       -0.10      2.46 o
   2   2  13        0.37       -1.19      2.36 o
   3   2  13        3.71        4.84      2.89 o
   4   2  13        6.48        5.26      2.89 o
  -5   3  13        4.00        1.12      2.81 o
  -4   3  13        0.00       -2.55      2.55 o
  -3   3  13        1.30        0.68      3.28 o
  -2   3  13        0.46       -0.54      3.07 o
  -1   3  13        0.85       -1.81      2.38 o
   0   3  13        0.55       -2.24      2.25 o
   1   3  13        4.06        2.66      3.56 o
   2   3  13        0.00        1.82      2.48 o
   3   3  13        0.45        1.11      3.16 o
 
